# Supplementary material for: Interactome Profile of the Host Cellular Proteins and the Nonstructural Protein 2 of Porcine Reproductive and Respiratory Syndrome Virus
Source: PLoS One. 2014 Jun 5;9(6):e99176. doi: 10.1371/journal.pone.0099176 (PMC4047090; doi:10.1371/journal.pone.0099176)
Supplement: Table S1 — The list of proteins interacting with Nsp2 during PRRSV infection. (XLS) [file pone.0099176.s001.xls]

## Sheet: 工作表1
Table S1. The list of proteins interacting with Nsp2 during PRRSV infection
L1
Accession	Coverage	# PSMs	# Peptides	# AAs	MW [kDa]	calc. pI	Score	Description
P46379	16.25	15	12	1132	119.334	5.60498	314.319	Large proline-rich protein BAT3 (HLA-B-associated transcript 3) (Protein G3) - Homo sapiens (Human) - [BAT3_HUMAN]
P09874	16.07	19	11	1014	113.012	8.88037	256.696	Poly [ADP-ribose] polymerase 1 (EC 2.4.2.30) (PARP-1) (ADPRT) (NAD(+) ADP-ribosyltransferase 1) (Poly[ADP-ribose] synthetase 1) - Homo sapiens (Human) - [PARP1_HUMAN]
P07814	3.19	6	4	1440	162.923	7.6792	69.0154	Bifunctional aminoacyl-tRNA synthetase [Includes: Glutamyl-tRNA synthetase (EC 6.1.1.17) (Glutamate--tRNA ligase); Prolyl-tRNA synthetase (EC 6.1.1.15) (Proline--tRNA ligase)] - Homo sapiens (Human) - [SYEP_HUMAN]
Q14152	2.03	2	2	1382	166.468	6.78564	60.66	Eukaryotic translation initiation factor 3 subunit 10 (eIF-3 theta) (eIF3 p167) (eIF3 p180) (eIF3 p185) (eIF3a) - Homo sapiens (Human) - [IF3A_HUMAN]
P48444	5.28	1	1	511	57.1741	6.21436	58.47	Coatomer subunit delta (Delta-coat protein) (Delta-COP) (Archain) - Homo sapiens (Human) - [COPD_HUMAN]
Q15560	3.34	1	1	299	33.579	9.12939	45.91	Transcription elongation factor A protein 2 (Transcription elongation factor S-II protein 2) (Testis-specific S-II) (Transcription elongation factor TFIIS.l) - Homo sapiens (Human) - [TCEA2_HUMAN]
Q9NTJ3	1.09	1	1	1288	147.091	6.78564	40.01	Structural maintenance of chromosomes protein 4 (Chromosome-associated polypeptide C) (hCAP-C) (XCAP-C homolog) - Homo sapiens (Human) - [SMC4_HUMAN]
L2
P09874	17.65	25	13	1014	113.012	8.88037	488.297	Poly [ADP-ribose] polymerase 1 (EC 2.4.2.30) (PARP-1) (ADPRT) (NAD(+) ADP-ribosyltransferase 1) (Poly[ADP-ribose] synthetase 1) - Homo sapiens (Human) - [PARP1_HUMAN]
Q6PKG0	5.38	7	5	1096	123.434	8.82178	134.204	La-related protein 1 (La ribonucleoprotein domain family member 1) - Homo sapiens (Human) - [LARP1_HUMAN]
Q92900	6.47	9	6	1129	124.267	6.60986	119.826	Regulator of nonsense transcripts 1 (EC 3.6.1.-) (ATP-dependent helicase RENT1) (Nonsense mRNA reducing factor 1) (NORF1) (Up-frameshift suppressor 1 homolog) (hUpf1) - Homo sapiens (Human) - [RENT1_HUMAN]
O95347	6.93	8	6	1197	135.696	8.57275	117.721	Structural maintenance of chromosomes protein 2 (Chromosome-associated protein E) (hCAP-E) (XCAP-E homolog) - Homo sapiens (Human) - [SMC2_HUMAN]
Q9HAV4	2.49	3	2	1204	136.222	5.79541	98.6942	Exportin-5 (Exp5) (Ran-binding protein 21) - Homo sapiens (Human) - [XPO5_HUMAN]
Q15021	4.28	8	5	1401	157.069	6.56592	84.5802	Condensin complex subunit 1 (Non-SMC condensin I complex subunit D2) (Chromosome condensation-related SMC-associated protein 1) (Chromosome-associated protein D2) (hCAP-D2) (XCAP-D2 homolog) - Homo sapiens (Human) - [CND1_HUMAN]
Q5H9R7	2.86	4	2	873	97.6076	4.60205	74.7588	SAPS domain family member 3 (Sporulation-induced transcript 4-associated protein SAPL) (Protein phosphatase 6 regulatory subunit 3) - Homo sapiens (Human) - [SAPS3_HUMAN]
L3
Q5R6L5	26.91	38	23	1230	136.103	5.8335	647.844	Cullin-associated NEDD8-dissociated protein 1 (Cullin-associated and neddylation-dissociated protein 1) (p120 CAND1) - Pongo pygmaeus (Orangutan) - [CAND1_PONPY]
Q9BUJ2	13.2	18	10	856	95.6793	6.91748	387.37	Heterogeneous nuclear ribonucleoprotein U-like protein 1 (Adenovirus early region 1B-associated protein 5) (E1B-55 kDa-associated protein 5) (E1B-AP5) - Homo sapiens (Human) - [HNRL1_HUMAN]
Q12906	18.34	20	12	894	95.2791	8.76318	337.937	Interleukin enhancer-binding factor 3 (Nuclear factor of activated T-cells 90 kDa) (NF-AT-90) (Double-stranded RNA-binding protein 76) (DRBP76) (Translational control protein 80) (TCP80) (Nuclear factor associated with dsRNA) (NFAR) (M-phase phosphoprotein 4) (MPP4) - Homo sapiens (Human) - [ILF3_HUMAN]
P09874	20.12	26	18	1014	113.012	8.88037	328.303	Poly [ADP-ribose] polymerase 1 (EC 2.4.2.30) (PARP-1) (ADPRT) (NAD(+) ADP-ribosyltransferase 1) (Poly[ADP-ribose] synthetase 1) - Homo sapiens (Human) - [PARP1_HUMAN]
Q5R606	9.09	9	6	858	96.8046	5.32568	185.989	Heat-shock protein 105 kDa (Heat shock 110 kDa protein) - Pongo pygmaeus (Orangutan) - [HS105_PONPY]
Q9HCE1	8.77	9	7	1003	113.599	8.82178	183.254	Putative helicase MOV-10 (EC 3.6.1.-) (Moloney leukemia virus 10 protein) - Homo sapiens (Human) - [MOV10_HUMAN]
P34932	9.17	7	5	840	94.2403	5.26221	178.981	Heat shock 70 kDa protein 4 (Heat shock 70-related protein APG-2) (HSP70RY) - Homo sapiens (Human) - [HSP74_HUMAN]
O00410	8.57	9	7	1097	123.55	4.94482	172.044	Importin beta-3 (Karyopherin beta-3) (Ran-binding protein 5) (RanBP5) - Homo sapiens (Human) - [IMB3_HUMAN]
Q14444	3.54	4	2	649	72.7066	4.84326	161.02	GPI-anchored membrane protein 1 (GPI-anchored protein p137) (p137GPI) (Membrane component chromosome 11 surface marker 1) - Homo sapiens (Human) - [GPIA1_HUMAN]
Q9Y5B9	14.04	15	11	1047	119.838	5.65576	137.592	FACT complex subunit SPT16 (Facilitates chromatin transcription complex subunit SPT16) (hSPT16) (FACT 140 kDa subunit) (FACTp140) (Chromatin-specific transcription elongation factor 140 kDa subunit) - Homo sapiens (Human) - [SPT16_HUMAN]
P31151	33.66	9	4	101	11.4495	6.771	119.916	Protein S100-A7 (S100 calcium-binding protein A7) (Psoriasin) - Homo sapiens (Human) - [S10A7_HUMAN]
Q5RDM4	8.33	6	5	840	94.2393	5.18604	117.138	Heat shock 70 kDa protein 4 - Pongo pygmaeus (Orangutan) - [HSP74_PONPY]
P22102	5.54	6	4	1010	107.699	6.69775	109.941	Trifunctional purine biosynthetic protein adenosine-3 [Includes: Phosphoribosylamine--glycine ligase (EC 6.3.4.13) (GARS) (Glycinamide ribonucleotide synthetase) (Phosphoribosylglycinamide synthetase); Phosphoribosylformylglycinamidine cyclo-ligase (EC 6.3.3.1) (AIRS) (Phosphoribosyl-aminoimidazole synthetase) (AIR synthase); Phosphoribosylglycinamide formyltransferase (EC 2.1.2.2) (GART) (GAR tr…
P19367	2.51	5	3	917	102.42	6.80029	109.785	Hexokinase-1 (EC 2.7.1.1) (Hexokinase type I) (HK I) (Brain form hexokinase) - Homo sapiens (Human) - [HXK1_HUMAN]
O95757	5.24	3	3	839	94.4265	5.88428	99.1868	Heat shock 70 kDa protein 4L (Osmotic stress protein 94) (Heat shock 70-related protein APG-1) - Homo sapiens (Human) - [HS74L_HUMAN]
Q9P0V3	4.36	5	3	963	107.428	7.7085	88.0003	SH3 domain-binding protein 4 (Transferrin receptor-trafficking protein) (EH-binding protein 10) - Homo sapiens (Human) - [SH3B4_HUMAN]
Q9BPX3	2.36	3	2	1015	114.262	5.59229	86.8045	Condensin complex subunit 3 (Non-SMC condensin I complex subunit G) (Chromosome-associated protein G) (Condensin subunit CAP-G) (hCAP-G) (XCAP-G homolog) (Antigen NY-MEL-3) - Homo sapiens (Human) - [CND3_HUMAN]
O43156	3.03	5	3	1089	121.992	5.97314	78.119	Uncharacterized protein KIAA0406 - Homo sapiens (Human) - [K0406_HUMAN]
P53396	2.72	3	2	1101	120.762	7.32764	71.9622	ATP-citrate synthase (EC 2.3.3.8) (ATP-citrate (pro-S-)-lyase) (Citrate cleavage enzyme) - Homo sapiens (Human) - [ACLY_HUMAN]
P06702	24.56	2	2	114	13.2335	6.12549	55.935	Protein S100-A9 (S100 calcium-binding protein A9) (Calgranulin-B) (Migration inhibitory factor-related protein 14) (MRP-14) (P14) (Leukocyte L1 complex heavy chain) (Calprotectin L1H subunit) - Homo sapiens (Human) - [S10A9_HUMAN]
Q93009	4.17	5	4	1102	128.19	5.5542	51.6443	Ubiquitin carboxyl-terminal hydrolase 7 (EC 3.1.2.15) (Ubiquitin thioesterase 7) (Ubiquitin-specific-processing protease 7) (Deubiquitinating enzyme 7) (Herpesvirus-associated ubiquitin-specific protease) - Homo sapiens (Human) - [UBP7_HUMAN]
Q96QU8	1.78	3	2	1125	128.801	6.354	44.52	Exportin-6 (Exp6) (Ran-binding protein 20) - Homo sapiens (Human) - [XPO6_HUMAN]
O43795	1.67	2	1	1136	131.902	9.37842	41.23	Myosin-Ib (Myosin I alpha) (MMI-alpha) (MMIa) (MYH-1c) - Homo sapiens (Human) - [MYO1B_HUMAN]
P55884	2.21	2	2	814	92.4338	4.99561	38.72	Eukaryotic translation initiation factor 3 subunit 9 (eIF-3 eta) (eIF3 p116) (eIF3 p110) (eIF3b) (Prt1 homolog) (hPrt1) - Homo sapiens (Human) - [IF39_HUMAN]
Q5R4L5	4.74	3	3	950	108.491	7.47412	38.67	5'-3' exoribonuclease 2 (EC 3.1.13.-) - Pongo pygmaeus (Orangutan) - [XRN2_PONPY]
L4
P09874	39.35	82	35	1014	113.012	8.88037	1230.65	Poly [ADP-ribose] polymerase 1 (EC 2.4.2.30) (PARP-1) (ADPRT) (NAD(+) ADP-ribosyltransferase 1) (Poly[ADP-ribose] synthetase 1) - Homo sapiens (Human) - [PARP1_HUMAN]
Q86VP6	21.54	32	20	1230	136.289	5.78271	588.982	Cullin-associated NEDD8-dissociated protein 1 (Cullin-associated and neddylation-dissociated protein 1) (p120 CAND1) (TBP-interacting protein TIP120A) (TBP-interacting protein of 120 kDa A) - Homo sapiens (Human) - [CAND1_HUMAN]
O95373	14.64	22	11	1038	119.44	4.81787	522.42	Importin-7 (Imp7) (Ran-binding protein 7) (RanBP7) - Homo sapiens (Human) - [IPO7_HUMAN]
P19338	15.77	20	6	710	76.5684	4.70361	381.196	Nucleolin (Protein C23) - Homo sapiens (Human) - [NUCL_HUMAN]
P43243	17.12	20	10	847	94.5648	6.25244	208.53	Matrin-3 - Homo sapiens (Human) - [MATR3_HUMAN]
Q7L2E3	10.64	17	9	1194	133.855	8.77783	192.731	Putative ATP-dependent RNA helicase DHX30 (EC 3.6.1.-) (DEAH box protein 30) - Homo sapiens (Human) - [DHX30_HUMAN]
Q96P70	16.71	16	11	1041	115.889	4.80518	183.613	Importin-9 (Imp9) (Ran-binding protein 9) (RanbP9) - Homo sapiens (Human) - [IPO9_HUMAN]
P33194	11.58	14	11	1140	126.901	5.26221	174.926	DNA damage-binding protein 1 (Damage-specific DNA-binding protein 1) (DDB p127 subunit) (DDBa) (UV-damaged DNA-binding protein 1) (UV-DDB 1) - Cercopithecus aethiops (Green monkey) (Grivet) - [DDB1_CERAE]
P16615	11.32	12	8	1042	114.683	5.33838	174.735	Sarcoplasmic/endoplasmic reticulum calcium ATPase 2 (EC 3.6.3.8) (Calcium pump 2) (SERCA2) (SR Ca(2+)-ATPase 2) (Calcium-transporting ATPase sarcoplasmic reticulum type, slow twitch skeletal muscle isoform) (Endoplasmic reticulum class 1/2 Ca(2+) ATPase) - Homo sapiens (Human) - [AT2A2_HUMAN]
Q8IY81	4.72	6	4	847	96.5162	8.25049	124.202	Putative rRNA methyltransferase 3 (EC 2.1.1.-) (rRNA (uridine-2'-O-)-methyltransferase 3) - Homo sapiens (Human) - [RRMJ3_HUMAN]
O60341	4.69	6	3	852	92.8447	6.52197	89.658	Lysine-specific histone demethylase 1 (EC 1.-.-.-) (Flavin-containing amine oxidase domain-containing protein 2) (BRAF35-HDAC complex protein BHC110) - Homo sapiens (Human) - [LSD1_HUMAN]
Q14527	6.84	7	4	1009	113.857	8.60205	89.3799	SWI/SNF-related matrix-associated actin-dependent regulator of chromatin subfamily A member 3 (EC 3.6.1.-) (Sucrose nonfermenting protein 2-like 3) (DNA-binding protein/plasminogen activator inhibitor 1 regulator) (Helicase-like transcription factor) (HIP116) (RING finger protein 80) - Homo sapiens (Human) - [SMRA3_HUMAN]
Q15029	9.57	9	7	972	109.366	4.99561	89.0322	116 kDa U5 small nuclear ribonucleoprotein component (U5 snRNP-specific protein, 116 kDa) (U5-116 kDa) (Elongation factor Tu GTP-binding domain protein 2) (hSNU114) - Homo sapiens (Human) - [U5S1_HUMAN]
Q9HAV4	4.32	3	3	1204	136.222	5.79541	67.4784	Exportin-5 (Exp5) (Ran-binding protein 21) - Homo sapiens (Human) - [XPO5_HUMAN]
P12236	4.36	1	1	298	32.8452	9.74463	59.57	ADP/ATP translocase 3 (Adenine nucleotide translocator 2) (ANT 3) (ADP,ATP carrier protein 3) (Solute carrier family 25 member 6) (ADP,ATP carrier protein, isoform T2) - Homo sapiens (Human) - [ADT3_HUMAN]
P13010	3.01	1	1	732	82.6523	5.80811	59.5	ATP-dependent DNA helicase 2 subunit 2 (EC 3.6.1.-) (ATP-dependent DNA helicase II 80 kDa subunit) (Lupus Ku autoantigen protein p86) (Ku86) (Ku80) (86 kDa subunit of Ku antigen) (Thyroid-lupus autoantigen) (TLAA) (CTC box-binding factor 85 kDa subunit) (CTCBF) (CTC85) (Nuclear factor IV) (DNA-repair protein XRCC5) - Homo sapiens (Human) - [KU86_HUMAN]
Q86T65	2.34	2	2	1068	123.42	6.80029	51.4363	Disheveled-associated activator of morphogenesis 2 - Homo sapiens (Human) - [DAAM2_HUMAN]
Q15560	3.34	2	1	299	33.579	9.12939	51.3165	Transcription elongation factor A protein 2 (Transcription elongation factor S-II protein 2) (Testis-specific S-II) (Transcription elongation factor TFIIS.l) - Homo sapiens (Human) - [TCEA2_HUMAN]
P05023	3.81	4	3	1023	112.824	5.49072	49.3674	Sodium/potassium-transporting ATPase alpha-1 chain precursor (EC 3.6.3.9) (Sodium pump 1) (Na(+)/K(+) ATPase 1) - Homo sapiens (Human) - [AT1A1_HUMAN]
Q99575	2.73	3	2	1024	114.636	9.21729	44.19	Ribonucleases P/MRP protein subunit POP1 (EC 3.1.26.5) (hPOP1) - Homo sapiens (Human) - [POP1_HUMAN]
Q6ZRQ5	0.97	2	1	1243	142.282	7.1958	42.5288	Uncharacterized protein C6orf167 - Homo sapiens (Human) - [CF167_HUMAN]
Q02880	2.15	3	3	1626	183.152	8.00146	39.58	DNA topoisomerase 2-beta (EC 5.99.1.3) (DNA topoisomerase II, beta isozyme) - Homo sapiens (Human) - [TOP2B_HUMAN]
O15260	4.83	1	1	269	30.3738	7.78174	39.31	Surfeit locus protein 4 - Homo sapiens (Human) - [SURF4_HUMAN]
L5
P08238	40.75	61	29	724	83.2121	5.03369	1083.67	Heat shock protein HSP 90-beta (HSP 84) (HSP 90) - Homo sapiens (Human) - [HS90B_HUMAN]
Q92499	28.38	30	19	740	82.3798	7.2251	434.231	ATP-dependent RNA helicase DDX1 (EC 3.6.1.-) (DEAD box protein 1) (DEAD box protein retinoblastoma) (DBP-RB) - Homo sapiens (Human) - [DDX1_HUMAN]
Q92973	14.49	17	12	890	101.244	4.95752	421.199	Transportin-1 (Importin beta-2) (Karyopherin beta-2) (M9 region interaction protein) (MIP) - Homo sapiens (Human) - [TNPO1_HUMAN]
P19338	23.94	31	17	710	76.5684	4.70361	392.59	Nucleolin (Protein C23) - Homo sapiens (Human) - [NUCL_HUMAN]
Q9BUJ2	19.28	25	15	856	95.6793	6.91748	389.605	Heterogeneous nuclear ribonucleoprotein U-like protein 1 (Adenovirus early region 1B-associated protein 5) (E1B-55 kDa-associated protein 5) (E1B-AP5) - Homo sapiens (Human) - [HNRL1_HUMAN]
P14625	8.72	14	8	803	92.4113	4.84326	277.249	Endoplasmin precursor (Heat shock protein 90 kDa beta member 1) (94 kDa glucose-regulated protein) (GRP94) (gp96 homolog) (Tumor rejection antigen 1) - Homo sapiens (Human) - [ENPL_HUMAN]
A0SXL6	16.32	20	13	858	95.2499	6.82959	276.721	Elongation factor 2 (EF-2) - Callithrix jacchus (Common marmoset) - [EF2_CALJA]
Q12906	10.51	16	9	894	95.2791	8.76318	261.044	Interleukin enhancer-binding factor 3 (Nuclear factor of activated T-cells 90 kDa) (NF-AT-90) (Double-stranded RNA-binding protein 76) (DRBP76) (Translational control protein 80) (TCP80) (Nuclear factor associated with dsRNA) (NFAR) (M-phase phosphoprotein 4) (MPP4) - Homo sapiens (Human) - [ILF3_HUMAN]
Q13200	8.26	9	6	908	100.136	5.19873	256.878	26S proteasome non-ATPase regulatory subunit 2 (26S proteasome regulatory subunit RPN1) (26S proteasome regulatory subunit S2) (26S proteasome subunit p97) (Tumor necrosis factor type 1 receptor-associated protein 2) (55.11 protein) - Homo sapiens (Human) - [PSMD2_HUMAN]
Q16891	11.08	9	6	758	83.6264	6.48096	228.856	Mitochondrial inner membrane protein (Mitofilin) (p87/89) (Proliferation-inducing gene 4 protein) - Homo sapiens (Human) - [IMMT_HUMAN]
Q14974	8.68	11	7	876	97.108	4.77979	193.195	Importin beta-1 subunit (Karyopherin beta-1 subunit) (Nuclear factor P97) (Importin 90) - Homo sapiens (Human) - [IMB1_HUMAN]
P47897	3.48	4	3	775	87.7429	7.15186	158.378	Glutaminyl-tRNA synthetase (EC 6.1.1.18) (Glutamine--tRNA ligase) (GlnRS) - Homo sapiens (Human) - [SYQ_HUMAN]
P27824	10.14	10	6	592	67.5259	4.60205	143.732	Calnexin precursor (Major histocompatibility complex class I antigen-binding protein p88) (p90) (IP90) - Homo sapiens (Human) - [CALX_HUMAN]
P51116	10.25	9	5	673	74.178	6.22705	136.257	Fragile X mental retardation syndrome-related protein 2 - Homo sapiens (Human) - [FXR2_HUMAN]
P33992	5.59	6	4	734	82.2332	8.36768	132.684	DNA replication licensing factor MCM5 (CDC46 homolog) (P1-CDC46) - Homo sapiens (Human) - [MCM5_HUMAN]
Q9BQA1	10.82	9	2	342	36.7011	5.17334	122.877	Methylosome protein 50 (MEP50 protein) (WD repeat protein 77) - Homo sapiens (Human) - [MEP50_HUMAN]
Q9Y5K6	5.01	5	3	639	71.4073	6.40479	110.898	CD2-associated protein (Cas ligand with multiple SH3 domains) (Adapter protein CMS) - Homo sapiens (Human) - [CD2AP_HUMAN]
O00469	4.61	4	3	737	84.6316	6.7124	102.369	Procollagen-lysine,2-oxoglutarate 5-dioxygenase 2 precursor (EC 1.14.11.4) (Lysyl hydroxylase 2) (LH2) - Homo sapiens (Human) - [PLOD2_HUMAN]
Q9UDY8	7.4	7	6	824	92.2131	5.73193	78.9301	Mucosa-associated lymphoid tissue lymphoma translocation protein 1 (EC 3.4.22.-) (MALT lymphoma-associated translocation) (Paracaspase) - Homo sapiens (Human) - [MALT1_HUMAN]
O43264	1.67	2	1	779	88.7729	6.26514	76.7457	Centromere/kinetochore protein zw10 homolog - Homo sapiens (Human) - [ZW10_HUMAN]
P18887	3	3	2	633	69.483	6.39209	74.8344	DNA-repair protein XRCC1 (X-ray repair cross-complementing protein 1) - Homo sapiens (Human) - [XRCC1_HUMAN]
O14744	8.16	8	3	637	72.6376	6.29053	73.7377	Protein arginine N-methyltransferase 5 (EC 2.1.1.125) (EC 2.1.1.-) (Shk1 kinase-binding protein 1 homolog) (SKB1Hs) (Jak-binding protein 1) (72 kDa ICln-binding protein) - Homo sapiens (Human) - [ANM5_HUMAN]
O43823	2.89	3	2	692	76.0611	5.14795	64.2436	A-kinase anchor protein 8 (A-kinase anchor protein 95 kDa) (AKAP 95) - Homo sapiens (Human) - [AKAP8_HUMAN]
Q00325	8.01	4	3	362	40.0687	9.37842	63.61	Phosphate carrier protein, mitochondrial precursor (PTP) (Solute carrier family 25 member 3) - Homo sapiens (Human) - [MPCP_HUMAN]
Q15560	3.34	4	1	299	33.579	9.12939	62.9543	Transcription elongation factor A protein 2 (Transcription elongation factor S-II protein 2) (Testis-specific S-II) (Transcription elongation factor TFIIS.l) - Homo sapiens (Human) - [TCEA2_HUMAN]
P14136	4.17	2	2	432	49.8496	5.51611	61.64	Glial fibrillary acidic protein, astrocyte (GFAP) - Homo sapiens (Human) - [GFAP_HUMAN]
P49916	4.34	4	4	922	102.625	8.83643	60.79	DNA ligase 3 (EC 6.5.1.1) (DNA ligase III) (Polydeoxyribonucleotide synthase [ATP] 3) - Homo sapiens (Human) - [DNL3_HUMAN]
P54132	0.99	2	1	1417	158.901	7.48877	52.45	Bloom syndrome protein (EC 3.6.1.-) (RecQ protein-like 3) (DNA helicase, RecQ-like type 2) - Homo sapiens (Human) - [BLM_HUMAN]
Q7YR26	2.74	2	2	767	90.897	9.30518	50.94	DNA topoisomerase 1 (EC 5.99.1.2) (DNA topoisomerase I) - Cercopithecus aethiops (Green monkey) (Grivet) - [TOP1_CERAE]
Q9ULW0	4.55	4	2	747	85.6	9.23193	49.1117	Targeting protein for Xklp2 (Restricted expression proliferation-associated protein 100) (p100) (Differentially expressed in cancerous and noncancerous lung cells 2) (DIL-2) (Protein FLS353) (Hepatocellular carcinoma-associated antigen 519) - Homo sapiens (Human) - [TPX2_HUMAN]
Q9Y678	4.12	4	3	874	97.6555	5.46533	49.05	Coatomer subunit gamma (Gamma-coat protein) (Gamma-COP) - Homo sapiens (Human) - [COPG_HUMAN]
Q9BQE3	8.91	5	3	449	49.8635	5.09717	48.7049	Tubulin alpha-6 chain (Alpha-tubulin 6) - Homo sapiens (Human) - [TBA6_HUMAN]
O14787	5.02	6	5	897	101.321	5.03369	46.0817	Transportin-2 (Karyopherin beta-2b) - Homo sapiens (Human) - [TNPO2_HUMAN]
P25205	3.22	5	3	808	90.924	5.77002	44.7977	DNA replication licensing factor MCM3 (DNA polymerase alpha holoenzyme-associated protein P1) (RLF subunit beta) (P102 protein) (P1-MCM3) - Homo sapiens (Human) - [MCM3_HUMAN]
Q867C2	21.05	1	1	76	8.55962	7.25439	44.59	Ubiquitin - Gorilla gorilla gorilla (Lowland gorilla) - [UBIQ_GORGO]
Q9ULX6	5.88	4	3	646	71.5947	5.04639	44.193	A-kinase anchor protein 8-like (AKAP8-like protein) (Neighbor of A-kinase-anchoring protein 95) (Neighbor of AKAP95) (Homologous to AKAP95 protein) (HA95) (Helicase A-binding protein 95) (HAP95) - Homo sapiens (Human) - [AKP8L_HUMAN]
Q9UBF2	2.3	3	2	871	97.5596	5.80811	43.9532	Coatomer subunit gamma-2 (Gamma-2 coat protein) (Gamma-2 COP) - Homo sapiens (Human) - [COPG2_HUMAN]
P16402	9.05	6	2	221	22.3363	11.019	43.74	Histone H1.3 (Histone H1c) - Homo sapiens (Human) - [H13_HUMAN]
Q86Y56	1.29	1	1	855	93.4741	6.44287	43.47	HEAT repeat-containing protein 2 - Homo sapiens (Human) - [HEAT2_HUMAN]
Q9H1Z9	2.25	2	1	355	36.4745	5.85889	40.0448	Tetraspanin-10 (Tspan-10) (Oculospanin) - Homo sapiens (Human) - [TSN10_HUMAN]
Q01804	1.35	2	1	1114	123.968	6.7124	34.6182	OTU domain-containing protein 4 (HIV-1-induced protein HIN-1) - Homo sapiens (Human) - [OTUD4_HUMAN]
P55285	1.01	1	1	790	88.2542	4.93213	34	Cadherin-6 precursor (Kidney-cadherin) (K-cadherin) - Homo sapiens (Human) - [CADH6_HUMAN]
Q14444	1.69	1	1	649	72.7066	4.84326	32.39	GPI-anchored membrane protein 1 (GPI-anchored protein p137) (p137GPI) (Membrane component chromosome 11 surface marker 1) - Homo sapiens (Human) - [GPIA1_HUMAN]
Q9NR30	2.81	3	2	783	87.2904	9.27588	31.9	Nucleolar RNA helicase 2 (EC 3.6.1.-) (Nucleolar RNA helicase II) (Nucleolar RNA helicase Gu) (RH II/Gu) (Gu-alpha) (DEAD box protein 21) - Homo sapiens (Human) - [DDX21_HUMAN]
Q15003	1.35	1	1	741	82.5113	5.05908	30.56	Condensin complex subunit 2 (Non-SMC condensin I complex subunit H) (Barren homolog protein 1) (Chromosome-associated protein H) (hCAP-H) (XCAP-H homolog) - Homo sapiens (Human) - [CND2_HUMAN]
L6
O00571	20.69	22	13	662	73.198	7.18115	489.281	ATP-dependent RNA helicase DDX3X (EC 3.6.1.-) (DEAD box protein 3, X-chromosomal) (Helicase-like protein 2) (HLP2) (DEAD box, X isoform) - Homo sapiens (Human) - [DDX3X_HUMAN]
P17812	16.07	13	8	591	66.648	6.45557	399.154	CTP synthase 1 (EC 6.3.4.2) (UTP--ammonia ligase 1) (CTP synthetase 1) - Homo sapiens (Human) - [PYRG1_HUMAN]
Q9Y5K6	28.95	26	15	639	71.4073	6.40479	364.148	CD2-associated protein (Cas ligand with multiple SH3 domains) (Adapter protein CMS) - Homo sapiens (Human) - [CD2AP_HUMAN]
P11142	11.46	13	7	646	70.8542	5.51611	356.133	Heat shock cognate 71 kDa protein (Heat shock 70 kDa protein 8) - Homo sapiens (Human) - [HSP7C_HUMAN]
P51114	23.51	18	13	621	69.6489	6.25244	264.458	Fragile X mental retardation syndrome-related protein 1 (hFXR1p) - Homo sapiens (Human) - [FXR1_HUMAN]
Q92945	5.66	6	3	707	72.6639	7.92822	164.418	Far upstream element-binding protein 2 (FUSE-binding protein 2) (KH type-splicing regulatory protein) (KSRP) (p75) - Homo sapiens (Human) - [FUBP2_HUMAN]
Q14195	8.25	9	4	570	61.9241	6.49365	164.285	Dihydropyrimidinase-related protein 3 (DRP-3) (Unc-33-like phosphoprotein) (ULIP protein) (Collapsin response mediator protein 4) (CRMP-4) - Homo sapiens (Human) - [DPYL3_HUMAN]
O60506	7.7	7	5	623	69.5596	8.5874	123.731	Heterogeneous nuclear ribonucleoprotein Q (hnRNP Q) (hnRNP-Q) (Synaptotagmin-binding, cytoplasmic RNA-interacting protein) (Glycine- and tyrosine-rich RNA-binding protein) (GRY-RBP) (NS1-associated protein 1) - Homo sapiens (Human) - [HNRPQ_HUMAN]
Q9Y4W6	7.9	10	6	797	88.4281	8.73389	87.3888	AFG3-like protein 2 (EC 3.4.24.-) (Paraplegin-like protein) - Homo sapiens (Human) - [AFG32_HUMAN]
Q14247	3.09	1	1	550	61.5985	5.40186	72.36	Src substrate cortactin (Amplaxin) (Oncogene EMS1) - Homo sapiens (Human) - [SRC8_HUMAN]
Q96B97	7.67	6	5	665	73.0817	6.62451	59.9219	SH3 domain-containing kinase-binding protein 1 (Cbl-interacting protein of 85 kDa) (Human Src-family kinase-binding protein 1) (HSB-1) (CD2-binding protein 3) (CD2BP3) - Homo sapiens (Human) - [SH3K1_HUMAN]
Q06210	13.73	13	8	699	78.7563	7.10791	58.2771	Glucosamine--fructose-6-phosphate aminotransferase [isomerizing] 1 (EC 2.6.1.16) (Hexosephosphate aminotransferase 1) (D-fructose-6-phosphate amidotransferase 1) (GFAT 1) (GFAT1) - Homo sapiens (Human) - [GFPT1_HUMAN]
P50914	5.63	2	1	213	23.2749	10.9312	56.3185	60S ribosomal protein L14 (CAG-ISL 7) - Homo sapiens (Human) - [RL14_HUMAN]
Q9NVP1	3.13	4	2	670	75.3594	9.49561	55.3442	ATP-dependent RNA helicase DDX18 (EC 3.6.1.-) (DEAD box protein 18) (Myc-regulated DEAD box protein) (MrDb) - Homo sapiens (Human) - [DDX18_HUMAN]
P11940	5.03	3	3	636	70.6259	9.49561	49.0095	Polyadenylate-binding protein 1 (Poly(A)-binding protein 1) (PABP 1) - Homo sapiens (Human) - [PABP1_HUMAN]
Q01082	0.42	2	1	2364	274.439	5.56689	43.5362	Spectrin beta chain, brain 1 (Spectrin, non-erythroid beta chain 1) (Beta-II spectrin) (Fodrin beta chain) - Homo sapiens (Human) - [SPTB2_HUMAN]
Q15560	6.35	3	2	299	33.579	9.12939	39.89	Transcription elongation factor A protein 2 (Transcription elongation factor S-II protein 2) (Testis-specific S-II) (Transcription elongation factor TFIIS.l) - Homo sapiens (Human) - [TCEA2_HUMAN]
O00429	1.22	2	1	736	81.8261	6.81494	39.5	Dynamin-1-like protein (EC 3.6.5.5) (Dynamin-like protein) (Dnm1p/Vps1p-like protein) (DVLP) (Dynamin family member proline-rich carboxyl-terminal domain less) (Dymple) (Dynamin-related protein 1) (Dynamin-like protein 4) (Dynamin-like protein IV) (HdynIV) - Homo sapiens (Human) - [DNM1L_HUMAN]
L7
P12956	36.29	44	18	609	69.7991	6.63916	991.115	ATP-dependent DNA helicase 2 subunit 1 (ATP-dependent DNA helicase II 70 kDa subunit) (Lupus Ku autoantigen protein p70) (Ku70) (70 kDa subunit of Ku antigen) (Thyroid-lupus autoantigen) (TLAA) (CTC box-binding factor 75 kDa subunit) (CTCBF) (CTC75) (DNA-repair protein XRCC6) - Homo sapiens (Human) - [KU70_HUMAN]
P08107	34.79	40	18	641	69.995	5.65576	957.334	Heat shock 70 kDa protein 1 (HSP70.1) (HSP70-1/HSP70-2) - Homo sapiens (Human) - [HSP71_HUMAN]
Q8HXW2	21.66	26	13	674	73.9565	8.38232	568.527	Calcium-binding mitochondrial carrier protein Aralar2 (Mitochondrial aspartate glutamate carrier 2) (Solute carrier family 25 member 13) (Citrin) - Macaca fascicularis (Crab eating macaque) (Cynomolgus monkey) - [CMC2_MACFA]
P54652	27.07	28	16	639	69.9779	5.74463	566.702	Heat shock-related 70 kDa protein 2 (Heat shock 70 kDa protein 2) - Homo sapiens (Human) - [HSP72_HUMAN]
P17066	15.86	20	10	643	70.9842	6.13818	565.787	Heat shock 70 kDa protein 6 (Heat shock 70 kDa protein B') - Homo sapiens (Human) - [HSP76_HUMAN]
Q9UJS0	18.22	24	11	675	74.1286	8.6167	511.273	Calcium-binding mitochondrial carrier protein Aralar2 (Mitochondrial aspartate glutamate carrier 2) (Solute carrier family 25 member 13) (Citrin) - Homo sapiens (Human) - [CMC2_HUMAN]
Q9N1U2	15.55	20	10	643	71.1125	6.45557	510.553	Heat shock 70 kDa protein 6 (Hsp-70-related intracellular vitamin D-binding protein) - Saguinus oedipus (Cotton-top tamarin) - [HSP76_SAGOE]
P51114	33.01	25	14	621	69.6489	6.25244	488.671	Fragile X mental retardation syndrome-related protein 1 (hFXR1p) - Homo sapiens (Human) - [FXR1_HUMAN]
Q9Y6M1	29.86	20	13	556	61.8043	8.25049	487.256	Insulin-like growth factor 2 mRNA-binding protein 2 (IGF-II mRNA-binding protein 2) (IMP-2) (Hepatocellular carcinoma autoantigen p62) - Homo sapiens (Human) - [IF2B2_HUMAN]
O75746	10.47	15	7	678	74.7088	8.38232	396.936	Calcium-binding mitochondrial carrier protein Aralar1 (Mitochondrial aspartate glutamate carrier 1) (Solute carrier family 25 member 12) - Homo sapiens (Human) - [CMC1_HUMAN]
O60506	20.06	26	12	623	69.5596	8.5874	388.15	Heterogeneous nuclear ribonucleoprotein Q (hnRNP Q) (hnRNP-Q) (Synaptotagmin-binding, cytoplasmic RNA-interacting protein) (Glycine- and tyrosine-rich RNA-binding protein) (GRY-RBP) (NS1-associated protein 1) - Homo sapiens (Human) - [HNRPQ_HUMAN]
P04843	34.27	27	15	607	68.5268	6.37939	367.85	Dolichyl-diphosphooligosaccharide--protein glycosyltransferase 67 kDa subunit precursor (EC 2.4.1.119) (Ribophorin I) (RPN-I) - Homo sapiens (Human) - [RIB1_HUMAN]
Q14195	7.72	8	4	570	61.9241	6.49365	167.007	Dihydropyrimidinase-related protein 3 (DRP-3) (Unc-33-like phosphoprotein) (ULIP protein) (Collapsin response mediator protein 4) (CRMP-4) - Homo sapiens (Human) - [DPYL3_HUMAN]
Q06787	9.34	9	6	632	71.1309	7.41553	163.378	Fragile X mental retardation 1 protein (Protein FMR-1) (FMRP) - Homo sapiens (Human) - [FMR1_HUMAN]
P04844	6.18	5	3	631	69.241	5.69385	157.421	Dolichyl-diphosphooligosaccharide--protein glycosyltransferase 63 kDa subunit precursor (EC 2.4.1.119) (Ribophorin II) (RPN-II) (RIBIIR) - Homo sapiens (Human) - [RIB2_HUMAN]
P27694	11.69	8	5	616	68.0953	7.21045	154.617	Replication protein A 70 kDa DNA-binding subunit (RP-A) (RF-A) (Replication factor-A protein 1) (Single-stranded DNA-binding protein) (p70) - Homo sapiens (Human) - [RFA1_HUMAN]
Q5RA20	9.7	8	7	660	75.2958	6.45557	112.982	Arginyl-tRNA synthetase, cytoplasmic (EC 6.1.1.19) (Arginine--tRNA ligase) (ArgRS) - Pongo pygmaeus (Orangutan) - [SYRC_PONPY]
Q9UHB9	3.51	4	2	627	70.6856	8.55811	112.729	Signal recognition particle 68 kDa protein (SRP68) - Homo sapiens (Human) - [SRP68_HUMAN]
O95831	6.2	6	4	613	66.8589	8.95361	98.9686	Apoptosis-inducing factor 1, mitochondrial precursor (EC 1.-.-.-) (Programmed cell death protein 8) - Homo sapiens (Human) - [AIFM1_HUMAN]
Q9H223	4.25	3	2	541	61.1365	6.75635	85.3182	EH domain-containing protein 4 (Hepatocellular carcinoma-associated protein 10/11) - Homo sapiens (Human) - [EHD4_HUMAN]
Q07666	23.02	9	7	443	48.1972	8.66064	81.7903	KH domain-containing, RNA-binding, signal transduction-associated protein 1 (p21 Ras GTPase-activating protein-associated p62) (GAP-associated tyrosine phosphoprotein p62) (Src-associated in mitosis 68 kDa protein) (Sam68) (p68) - Homo sapiens (Human) - [SAM68_HUMAN]
P08621	5.72	4	2	437	51.5258	9.93506	74.7388	U1 small nuclear ribonucleoprotein 70 kDa (U1 snRNP 70 kDa) (snRNP70) (U1-70K) - Homo sapiens (Human) - [RU17_HUMAN]
Q8TF42	2.93	3	2	649	72.6494	6.93213	73.37	Suppressor of T-cell receptor signaling 1 (Sts-1) (Cbl-interacting protein p70) - Homo sapiens (Human) - [STS1_HUMAN]
P20700	6.83	5	3	586	66.3676	5.16064	67.335	Lamin-B1 - Homo sapiens (Human) - [LMNB1_HUMAN]
Q07065	4.15	2	2	602	65.9827	5.92236	67.24	Cytoskeleton-associated protein 4 (63 kDa membrane protein) (p63) - Homo sapiens (Human) - [CKAP4_HUMAN]
P54136	5.76	4	3	660	75.3309	6.68311	61.23	Arginyl-tRNA synthetase, cytoplasmic (EC 6.1.1.19) (Arginine--tRNA ligase) (ArgRS) - Homo sapiens (Human) - [SYRC_HUMAN]
Q9BQE3	8.69	5	3	449	49.8635	5.09717	59.6534	Tubulin alpha-6 chain (Alpha-tubulin 6) - Homo sapiens (Human) - [TBA6_HUMAN]
Q6PCB7	1.24	2	1	646	71.0629	8.52881	52.7291	Long-chain fatty acid transport protein 1 (EC 6.2.1.-) (Fatty acid transport protein 1) (FATP-1) (Solute carrier family 27 member 1) - Homo sapiens (Human) - [S27A1_HUMAN]
Q15560	3.34	2	1	299	33.579	9.12939	52.237	Transcription elongation factor A protein 2 (Transcription elongation factor S-II protein 2) (Testis-specific S-II) (Transcription elongation factor TFIIS.l) - Homo sapiens (Human) - [TCEA2_HUMAN]
P12236	4.36	1	1	298	32.8452	9.74463	48.79	ADP/ATP translocase 3 (Adenine nucleotide translocator 2) (ANT 3) (ADP,ATP carrier protein 3) (Solute carrier family 25 member 6) (ADP,ATP carrier protein, isoform T2) - Homo sapiens (Human) - [ADT3_HUMAN]
L8
O15270	2.85	4	2	562	62.8839	7.78174	57.5	Serine palmitoyltransferase 2 (EC 2.3.1.50) (Long chain base biosynthesis protein 2) (LCB 2) (Serine-palmitoyl-CoA transferase 2) (SPT 2) - Homo sapiens (Human) - [LCB2_HUMAN]
O43242	6.93	5	3	534	60.9395	8.44092	66.6166	26S proteasome non-ATPase regulatory subunit 3 (26S proteasome regulatory subunit S3) (Proteasome subunit p58) - Homo sapiens (Human) - [PSMD3_HUMAN]
O75131	1.68	2	1	537	60.0921	5.84619	56.8014	Copine-3 (Copine III) - Homo sapiens (Human) - [CPNE3_HUMAN]
P04844	8.24	7	4	631	69.241	5.69385	187.097	Dolichyl-diphosphooligosaccharide--protein glycosyltransferase 63 kDa subunit precursor (EC 2.4.1.119) (Ribophorin II) (RPN-II) (RIBIIR) - Homo sapiens (Human) - [RIB2_HUMAN]
P0C204	19.46	13	8	483	55.7662	4.86865	159.925	Coiled-coil domain-containing protein 47 precursor - Macaca fascicularis (Crab eating macaque) (Cynomolgus monkey) - [CCD47_MACFA]
P13674	5.06	3	2	534	61.011	6.01123	54.54	Prolyl 4-hydroxylase subunit alpha-1 precursor (EC 1.14.11.2) (4-PH alpha-1) (Procollagen-proline,2-oxoglutarate-4-dioxygenase alpha-1 subunit) - Homo sapiens (Human) - [P4HA1_HUMAN]
P14618	12.24	10	5	531	57.9	7.84033	157.545	Pyruvate kinase isozymes M1/M2 (EC 2.7.1.40) (Pyruvate kinase muscle isozyme) (Pyruvate kinase 2/3) (Cytosolic thyroid hormone-binding protein) (CTHBP) (THBP1) - Homo sapiens (Human) - [KPYM_HUMAN]
P16298	2.86	2	1	524	58.9865	5.90967	39.65	Serine/threonine-protein phosphatase 2B catalytic subunit beta isoform (EC 3.1.3.16) (Calmodulin-dependent calcineurin A subunit beta isoform) (CAM-PRP catalytic subunit) - Homo sapiens (Human) - [PP2BB_HUMAN]
P17987	8.99	7	4	556	60.3056	6.11279	115.253	T-complex protein 1 subunit alpha (TCP-1-alpha) (CCT-alpha) - Homo sapiens (Human) - [TCPA_HUMAN]
P26368	8.21	3	3	475	53.4672	9.08545	73.2571	Splicing factor U2AF 65 kDa subunit (U2 auxiliary factor 65 kDa subunit) (U2 snRNP auxiliary factor large subunit) (hU2AF(65)) - Homo sapiens (Human) - [U2AF2_HUMAN]
P48643	6.65	4	3	541	59.6328	5.65576	58.6249	T-complex protein 1 subunit epsilon (TCP-1-epsilon) (CCT-epsilon) - Homo sapiens (Human) - [TCPE_HUMAN]
P49368	4.77	4	3	545	60.4953	6.49365	83.5605	T-complex protein 1 subunit gamma (TCP-1-gamma) (CCT-gamma) (hTRiC5) - Homo sapiens (Human) - [TCPG_HUMAN]
P50281	5.84	6	4	582	65.8419	7.76709	70.91	Matrix metalloproteinase-14 precursor (EC 3.4.24.80) (MMP-14) (Membrane-type matrix metalloproteinase 1) (MT-MMP 1) (MTMMP1) (Membrane-type-1 matrix metalloproteinase) (MT1-MMP) (MT1MMP) (MMP-X1) - Homo sapiens (Human) - [MMP14_HUMAN]
P50990	2.01	2	1	548	59.5825	5.60498	91.9935	T-complex protein 1 subunit theta (TCP-1-theta) (CCT-theta) (Renal carcinoma antigen NY-REN-15) - Homo sapiens (Human) - [TCPQ_HUMAN]
P55291	0.74	2	1	814	88.8614	4.98291	43.9789	Cadherin-15 precursor (Muscle-cadherin) (M-cadherin) (Cadherin-14) - Homo sapiens (Human) - [CAD15_HUMAN]
Q06787	4.59	5	3	632	71.1309	7.41553	81.2546	Fragile X mental retardation 1 protein (Protein FMR-1) (FMRP) - Homo sapiens (Human) - [FMR1_HUMAN]
Q07065	17.28	13	8	602	65.9827	5.92236	387.226	Cytoskeleton-associated protein 4 (63 kDa membrane protein) (p63) - Homo sapiens (Human) - [CKAP4_HUMAN]
Q13547	7.47	5	4	482	55.0677	5.47803	37.7909	Histone deacetylase 1 (HD1) - Homo sapiens (Human) - [HDAC1_HUMAN]
Q14527	2.18	6	2	1009	113.857	8.60205	90.02	SWI/SNF-related matrix-associated actin-dependent regulator of chromatin subfamily A member 3 (EC 3.6.1.-) (Sucrose nonfermenting protein 2-like 3) (DNA-binding protein/plasminogen activator inhibitor 1 regulator) (Helicase-like transcription factor) (HIP116) (RING finger protein 80) - Homo sapiens (Human) - [SMRA3_HUMAN]
Q15560	3.34	2	1	299	33.579	9.12939	38.1997	Transcription elongation factor A protein 2 (Transcription elongation factor S-II protein 2) (Testis-specific S-II) (Transcription elongation factor TFIIS.l) - Homo sapiens (Human) - [TCEA2_HUMAN]
Q4R963	5.69	5	3	545	60.3884	6.63916	51.19	T-complex protein 1 subunit gamma (TCP-1-gamma) (CCT-gamma) - Macaca fascicularis (Crab eating macaque) (Cynomolgus monkey) - [TCPG_MACFA]
Q5JTV8	2.06	2	1	583	66.2083	8.17725	36.3467	Torsin-1A-interacting protein 1 - Homo sapiens (Human) - [TOIP1_HUMAN]
Q5NVM5	18.85	15	8	573	60.9593	5.87158	187.769	60 kDa heat shock protein, mitochondrial precursor (Hsp60) (60 kDa chaperonin) (CPN60) (Heat shock protein 60) (HSP-60) - Pongo pygmaeus (Orangutan) - [CH60_PONPY]
Q5RB68	8.99	4	4	556	61.7473	7.95752	57.8984	Insulin-like growth factor 2 mRNA-binding protein 2 (IGF-II mRNA-binding protein 2) (IMP-2) - Pongo pygmaeus (Orangutan) - [IF2B2_PONPY]
Q5REH3	9.69	8	6	578	65.492	8.22119	50.8084	Probable arginyl-tRNA synthetase, mitochondrial precursor (EC 6.1.1.19) (Arginine--tRNA ligase) (ArgRS) (Arginyl-tRNA synthetase-like) - Pongo pygmaeus (Orangutan) - [SYRM_PONPY]
Q7L775	2.14	2	1	607	70.3251	6.11279	42.9559	EPM2A-interacting protein 1 (Laforin-interacting protein) - Homo sapiens (Human) - [EPMIP_HUMAN]
Q8IUH5	5.85	7	4	632	72.592	7.50342	61.2692	Palmitoyltransferase ZDHHC17 (EC 2.3.1.-) (Zinc finger DHHC domain-containing protein 17) (DHHC-17) (Huntingtin-interacting protein 14) (Huntingtin-interacting protein 3) (Huntingtin-interacting protein HYPH) (Putative NF-kappa-B-activating protein 205) (Putative MAPK-activating protein PM11) - Homo sapiens (Human) - [ZDH17_HUMAN]
Q92769	9.22	6	4	488	55.3288	5.90967	37.8579	Histone deacetylase 2 (HD2) - Homo sapiens (Human) - [HDAC2_HUMAN]
Q96I24	5.94	6	4	572	61.6022	8.38232	76.675	Far upstream element-binding protein 3 (FUSE-binding protein 3) - Homo sapiens (Human) - [FUBP3_HUMAN]
Q99733	4.8	2	2	375	42.7969	4.69092	37.72	Nucleosome assembly protein 1-like 4 (Nucleosome assembly protein 2) (NAP2) - Homo sapiens (Human) - [NP1L4_HUMAN]
Q9BQE3	3.34	2	1	449	49.8635	5.09717	66.58	Tubulin alpha-6 chain (Alpha-tubulin 6) - Homo sapiens (Human) - [TBA6_HUMAN]
Q9H4M9	4.31	3	2	534	60.5887	6.82959	55.2	EH domain-containing protein 1 (Testilin) (hPAST1) - Homo sapiens (Human) - [EHD1_HUMAN]
Q9H845	1.77	1	1	621	68.7167	7.95752	37.7	Acyl-CoA dehydrogenase family member 9, mitochondrial precursor (EC 1.3.99.-) (ACAD-9) - Homo sapiens (Human) - [ACAD9_HUMAN]
Q9NRG9	4.21	2	2	546	59.5363	7.50342	56.7625	Aladin (Adracalin) - Homo sapiens (Human) - [AAAS_HUMAN]
Q9NVI7	4.42	5	3	634	71.3247	8.98291	85.6154	ATPase family AAA domain-containing protein 3A - Homo sapiens (Human) - [ATD3A_HUMAN]
Q9UI10	4.59	3	2	523	57.5213	9.37842	91.5583	Translation initiation factor eIF-2B subunit delta (eIF-2B GDP-GTP exchange factor subunit delta) - Homo sapiens (Human) - [EI2BD_HUMAN]
L9
P68104	31.39	40	12	462	50.1091	9.01221	879.918	Elongation factor 1-alpha 1 (EF-1-alpha-1) (Elongation factor 1 A-1) (eEF1A-1) (Elongation factor Tu) (EF-Tu) (Leukocyte receptor cluster member 7) - Homo sapiens (Human) - [EF1A1_HUMAN]
P56545	57.08	31	16	445	48.9141	6.94678	502.375	C-terminal-binding protein 2 (CtBP2) - Homo sapiens (Human) - [CTBP2_HUMAN]
Q13363	32.5	23	13	440	47.5055	6.771	286.406	C-terminal-binding protein 1 (EC 1.1.1.-) (CtBP1) - Homo sapiens (Human) - [CTBP1_HUMAN]
P05455	16.42	10	7	408	46.8082	7.12256	282.816	Lupus La protein (Sjoegren syndrome type B antigen) (SS-B) (La ribonucleoprotein) (La autoantigen) - Homo sapiens (Human) - [LA_HUMAN]
Q9Y6N5	18.67	13	6	450	49.9289	9.11475	263.112	Sulfide:quinone oxidoreductase, mitochondrial precursor (EC 1.-.-.-) - Homo sapiens (Human) - [SQRD_HUMAN]
P36578	21.31	16	9	427	47.6674	11.063	241.92	60S ribosomal protein L4 (L1) - Homo sapiens (Human) - [RL4_HUMAN]
P26641	10.76	5	4	437	50.0871	6.66846	158.614	Elongation factor 1-gamma (EF-1-gamma) (eEF-1B gamma) - Homo sapiens (Human) - [EF1G_HUMAN]
P39023	17.12	14	8	403	46.0798	10.1841	157.691	60S ribosomal protein L3 (HIV-1 TAR RNA-binding protein B) (TARBP-B) - Homo sapiens (Human) - [RL3_HUMAN]
P17980	9.34	5	3	439	49.1725	5.23682	122.771	26S protease regulatory subunit 6A (Proteasome 26S subunit ATPase 3) (Tat-binding protein 1) (TBP-1) (Proteasome subunit P50) - Homo sapiens (Human) - [PRS6A_HUMAN]
P52597	8.19	7	2	415	45.6429	5.57959	110.422	Heterogeneous nuclear ribonucleoprotein F (hnRNP F) (Nucleolin-like protein mcs94-1) - Homo sapiens (Human) - [HNRPF_HUMAN]
P39656	8.43	5	4	439	48.779	5.69385	99.0003	Dolichyl-diphosphooligosaccharide--protein glycosyltransferase 48 kDa subunit precursor (EC 2.4.1.119) (Oligosaccharyl transferase 48 kDa subunit) (DDOST 48 kDa subunit) - Homo sapiens (Human) - [OST48_HUMAN]
Q15427	3.3	2	1	424	44.3571	8.55811	94.0014	Splicing factor 3B subunit 4 (Spliceosome-associated protein 49) (SAP 49) (SF3b50) (Pre-mRNA-splicing factor SF3b 49 kDa subunit) - Homo sapiens (Human) - [SF3B4_HUMAN]
Q14257	11.67	3	3	317	36.8536	4.39893	64.4994	Reticulocalbin-2 precursor (Calcium-binding protein ERC-55) (E6-binding protein) (E6BP) - Homo sapiens (Human) - [RCN2_HUMAN]
P01859	2.76	2	1	326	35.8618	7.59131	60.448	Ig gamma-2 chain C region - Homo sapiens (Human) - [IGHG2_HUMAN]
Q6GYQ0	0.29	2	1	2036	229.686	6.18896	47.3209	GTPase-activating Rap/Ran-GAP domain-like 1 (GAP-related-interacting partner to E12) (GRIPE) (Tuberin-like protein 1) - Homo sapiens (Human) - [GRIPE_HUMAN]
L10
Q15365	27.53	11	7	356	37.4739	7.09326	321.367	Poly(rC)-binding protein 1 (Alpha-CP1) (hnRNP-E1) (Nucleic acid-binding protein SUB2.3) - Homo sapiens (Human) - [PCBP1_HUMAN]
P04899	35.21	14	10	355	40.4251	5.5415	293.609	Guanine nucleotide-binding protein G(i), alpha-2 subunit (Adenylate cyclase-inhibiting G alpha protein) - Homo sapiens (Human) - [GNAI2_HUMAN]
P82650	13.06	9	5	360	41.2544	7.89893	264.94	Mitochondrial 28S ribosomal protein S22 (S22mt) (MRP-S22) - Homo sapiens (Human) - [RT22_HUMAN]
P51398	13.32	6	4	398	45.5376	8.88037	264.417	Mitochondrial 28S ribosomal protein S29 (S29mt) (MRP-S29) (Death-associated protein 3) (DAP-3) (Ionizing radiation resistance conferring protein) - Homo sapiens (Human) - [RT29_HUMAN]
O60812	17.06	13	6	293	32.1227	5.05908	206.02	Heterogeneous nuclear ribonucleoprotein C-like 1 (hnRNP core protein C-like 1) - Homo sapiens (Human) - [HNRCL_HUMAN]
Q9UBS4	15.36	12	5	358	40.4886	6.17627	188.394	DnaJ homolog subfamily B member 11 precursor (ER-associated dnaJ protein 3) (ErJ3) (ER-associated Hsp40 co-chaperone) (hDj9) (PWP1-interacting protein 4) - Homo sapiens (Human) - [DNJBB_HUMAN]
Q3ZCQ8	15.86	9	5	353	39.6215	8.36768	175.862	Import inner membrane translocase subunit TIM50, mitochondrial precursor - Homo sapiens (Human) - [TIM50_HUMAN]
Q7YR25	7.69	9	3	377	44.6909	8.47021	167.665	DNA dC->dU-editing enzyme APOBEC-3G (EC 3.5.4.-) (Fragment) - Cercopithecus aethiops (Green monkey) (Grivet) - [ABC3G_CERAE]
P08754	23.73	12	8	354	40.5063	5.69385	164.412	Guanine nucleotide-binding protein G(k) subunit alpha (G(i) alpha-3) - Homo sapiens (Human) - [GNAI3_HUMAN]
Q9UDY4	21.36	10	7	337	37.7831	8.49951	149.724	DnaJ homolog subfamily B member 4 (Heat shock 40 kDa protein 1 homolog) (Heat shock protein 40 homolog) (HSP40 homolog) - Homo sapiens (Human) - [DNJB4_HUMAN]
P62995	11.11	6	4	288	33.6456	11.2534	134.859	Arginine/serine-rich-splicing factor 10 (Transformer-2-beta) (HTRA2-beta) (Transformer 2 protein homolog) - Homo sapiens (Human) - [TRA2B_HUMAN]
Q15366	13.42	7	4	365	38.5556	6.78564	125.303	Poly(rC)-binding protein 2 (Alpha-CP2) (hnRNP-E2) - Homo sapiens (Human) - [PCBP2_HUMAN]
Q9BWF3	19.23	8	5	364	40.2887	7.07861	119.45	RNA-binding protein 4 (RNA-binding motif protein 4) (RNA-binding motif protein 4a) (Lark homolog) (hLark) - Homo sapiens (Human) - [RBM4_HUMAN]
P51570	2.81	2	1	392	42.2456	6.45557	109.856	Galactokinase (EC 2.7.1.6) (Galactose kinase) - Homo sapiens (Human) - [GALK1_HUMAN]
Q9Y3F4	13.43	7	4	350	38.414	5.12256	109.568	Serine-threonine kinase receptor-associated protein (UNR-interacting protein) (WD-40 repeat protein PT-WD) (MAP activator with WD repeats) - Homo sapiens (Human) - [STRAP_HUMAN]
Q28521	10	10	3	320	34.1994	9.48096	102.371	Heterogeneous nuclear ribonucleoprotein A1 (Helix-destabilizing protein) (Single-strand-binding protein) (hnRNP core protein A1) - Macaca mulatta (Rhesus macaque) - [ROA1_MACMU]
P46109	3.96	2	1	303	33.7559	6.7417	101.09	Crk-like protein - Homo sapiens (Human) - [CRKL_HUMAN]
P35250	5.37	3	2	354	39.1321	6.44287	91.8777	Replication factor C subunit 2 (Replication factor C 40 kDa subunit) (RF-C 40 kDa subunit) (RFC40) (Activator 1 40 kDa subunit) (A1 40 kDa subunit) - Homo sapiens (Human) - [RFC2_HUMAN]
Q5RCJ9	5.78	4	2	346	38.9393	7.88428	75.4477	SPFH domain-containing protein 1 precursor - Pongo pygmaeus (Orangutan) - [SPFH1_PONPY]
P82933	8.08	5	3	396	45.7937	9.5542	71.1125	28S ribosomal protein S9, mitochondrial precursor (S9mt) (MRP-S9) - Homo sapiens (Human) - [RT09_HUMAN]
Q14558	11.8	5	3	356	39.3686	7.1958	70.6261	Phosphoribosyl pyrophosphate synthetase-associated protein 1 (PRPP synthetase-associated protein 1) (39 kDa phosphoribosypyrophosphate synthetase-associated protein) (PAP39) - Homo sapiens (Human) - [KPRA_HUMAN]
P40938	14.04	6	4	356	40.5299	8.33838	69.4859	Replication factor C subunit 3 (Replication factor C 38 kDa subunit) (RFC38) (Activator 1 38 kDa subunit) (A1 38 kDa subunit) (RF-C 38 kDa subunit) - Homo sapiens (Human) - [RFC3_HUMAN]
Q8WXE9	0.99	2	1	905	101.102	5.38916	61.3457	Stonin-2 (Stoned B) - Homo sapiens (Human) - [STON2_HUMAN]
P07029	6.22	1	1	225	24.1831	7.76709	59.52	Heterogeneous nuclear ribonucleoprotein UP2 (Fragment) - Homo sapiens (Human) - [HNRU2_HUMAN]
P25685	10.59	6	4	340	38.0204	8.63135	49.2644	DnaJ homolog subfamily B member 1 (Heat shock 40 kDa protein 1) (Heat shock protein 40) (HSP40) (DnaJ protein homolog 1) (HDJ-1) - Homo sapiens (Human) - [DNJB1_HUMAN]
L11
P04406	52.84	47	11	335	36.0304	8.45557	907.401	Glyceraldehyde-3-phosphate dehydrogenase (EC 1.2.1.12) (GAPDH) - Homo sapiens (Human) - [G3P_HUMAN]
P05388	46.37	25	12	317	34.2518	5.97314	664.74	60S acidic ribosomal protein P0 (L10E) - Homo sapiens (Human) - [RLA0_HUMAN]
Q5NVM0	55.94	32	12	286	32.9154	5.69385	497.468	F-actin capping protein subunit alpha-1 (CapZ alpha-1) - Pongo pygmaeus (Orangutan) - [CAZA1_PONPY]
Q07DV7	33.22	17	7	286	32.9426	5.84619	240.033	F-actin capping protein subunit alpha-2 (CapZ alpha-2) - Aotus nancymaae (Ma's night monkey) - [CAZA2_AOTNA]
P06748	24.83	13	7	294	32.5548	4.77979	197.002	Nucleophosmin (NPM) (Nucleolar phosphoprotein B23) (Numatrin) (Nucleolar protein NO38) - Homo sapiens (Human) - [NPM_HUMAN]
P62136	16.36	9	5	330	37.4878	6.32861	137.536	Serine/threonine-protein phosphatase PP1-alpha catalytic subunit (EC 3.1.3.16) (PP-1A) - Homo sapiens (Human) - [PP1A_HUMAN]
O76062	4.78	4	2	418	46.3755	8.86572	132.977	Delta(14)-sterol reductase (EC 1.3.1.70) (C-14 sterol reductase) (Sterol C14-reductase) (Delta-14-SR) (Transmembrane 7 superfamily member 2) (Another new gene 1 protein) (Putative sterol reductase SR-1) - Homo sapiens (Human) - [ERG24_HUMAN]
P29692	4.27	2	1	281	31.1028	5.0083	104.057	Elongation factor 1-delta (EF-1-delta) (Antigen NY-CO-4) - Homo sapiens (Human) - [EF1D_HUMAN]
Q16637	4.42	2	1	294	31.8285	6.55127	90.94	Survival motor neuron protein (Component of gems 1) (Gemin-1) - Homo sapiens (Human) - [SMN_HUMAN]
Q3ZCQ8	7.37	4	2	353	39.6215	8.36768	79.3473	Import inner membrane translocase subunit TIM50, mitochondrial precursor - Homo sapiens (Human) - [TIM50_HUMAN]
Q7YR23	5.41	3	2	370	43.5856	8.98291	77.2914	DNA dC->dU-editing enzyme APOBEC-3G (EC 3.5.4.-) (Fragment) - Macaca mulatta (Rhesus macaque) - [ABC3G_MACMU]
Q14847	12.26	4	3	261	29.6982	7.04932	74.8804	LIM and SH3 domain protein 1 (LASP-1) (MLN 50) - Homo sapiens (Human) - [LASP1_HUMAN]
P16402	8.14	9	2	221	22.3363	11.019	69.4841	Histone H1.3 (Histone H1c) - Homo sapiens (Human) - [H13_HUMAN]
Q7YR25	11.41	9	4	377	44.6909	8.47021	65.3878	DNA dC->dU-editing enzyme APOBEC-3G (EC 3.5.4.-) (Fragment) - Cercopithecus aethiops (Green monkey) (Grivet) - [ABC3G_CERAE]
P68366	3.13	2	1	448	49.8924	5.05908	62.5167	Tubulin alpha-1 chain (Alpha-tubulin 1) (Testis-specific alpha-tubulin) (Tubulin H2-alpha) - Homo sapiens (Human) - [TBA1_HUMAN]
Q15366	14.79	5	4	365	38.5556	6.78564	57.6033	Poly(rC)-binding protein 2 (Alpha-CP2) (hnRNP-E2) - Homo sapiens (Human) - [PCBP2_HUMAN]
L12
O14732	4.17	2	1	288	31.3011	6.60986	108.689	Inositol monophosphatase 2 (EC 3.1.3.25) (IMPase 2) (IMP 2) (Inositol-1(or 4)-monophosphatase 2) (Myo-inositol monophosphatase A2) - Homo sapiens (Human) - [IMPA2_HUMAN]
O15315	1.56	2	1	384	42.1686	5.69385	58.4451	DNA repair protein RAD51 homolog 2 (R51H2) (RAD51-like protein 1) (Rad51B) - Homo sapiens (Human) - [RA51B_HUMAN]
O95292	4.94	2	1	243	27.2111	7.29834	74.73	Vesicle-associated membrane protein-associated protein B/C (VAMP-associated protein B/C) (VAMP-B/VAMP-C) (VAP-B/VAP-C) - Homo sapiens (Human) - [VAPB_HUMAN]
P05141	10.74	6	3	298	32.8742	9.74463	118.723	ADP/ATP translocase 2 (Adenine nucleotide translocator 2) (ANT 2) (ADP,ATP carrier protein 2) (Solute carrier family 25 member 5) (ADP,ATP carrier protein, fibroblast isoform) - Homo sapiens (Human) - [ADT2_HUMAN]
P06493	17.17	6	4	297	34.0739	8.39697	206.052	Cell division control protein 2 homolog (EC 2.7.11.22) (EC 2.7.11.23) (p34 protein kinase) (Cyclin-dependent kinase 1) (CDK1) - Homo sapiens (Human) - [CDC2_HUMAN]
P09012	19.15	10	4	282	31.2592	9.83252	124.613	U1 small nuclear ribonucleoprotein A (U1 snRNP protein A) (U1A protein) (U1-A) - Homo sapiens (Human) - [SNRPA_HUMAN]
P10412	21.92	7	4	219	21.852	11.0337	232.726	Histone H1.4 (Histone H1b) - Homo sapiens (Human) - [H14_HUMAN]
P15880	50.17	45	15	293	31.3046	10.2427	780.558	40S ribosomal protein S2 (S4) (LLRep3 protein) - Homo sapiens (Human) - [RS2_HUMAN]
P15927	11.11	7	3	270	29.2285	6.15088	279.961	Replication protein A 32 kDa subunit (RP-A) (RF-A) (Replication factor-A protein 2) (p32) (p34) - Homo sapiens (Human) - [RFA2_HUMAN]
P16401	16.37	7	3	226	22.5665	10.9165	125.856	Histone H1.5 (Histone H1a) - Homo sapiens (Human) - [H15_HUMAN]
P16402	18.55	9	4	221	22.3363	11.019	203.551	Histone H1.3 (Histone H1c) - Homo sapiens (Human) - [H13_HUMAN]
P16403	22.54	7	4	213	21.3517	10.9312	232.746	Histone H1.2 (Histone H1d) - Homo sapiens (Human) - [H12_HUMAN]
P21796	19.79	7	4	283	30.7536	8.54346	114.184	Voltage-dependent anion-selective channel protein 1 (VDAC-1) (hVDAC1) (Outer mitochondrial membrane protein porin 1) (Plasmalemmal porin) (Porin 31HL) (Porin 31HM) - Homo sapiens (Human) - [VDAC1_HUMAN]
P23396	80.66	66	19	243	26.6714	9.65674	1059.06	40S ribosomal protein S3 - Homo sapiens (Human) - [RS3_HUMAN]
P24534	9.78	3	2	225	24.7483	4.66553	44.0459	Elongation factor 1-beta (EF-1-beta) - Homo sapiens (Human) - [EF1B_HUMAN]
P25786	5.7	1	1	263	29.5369	6.60986	52.84	Proteasome subunit alpha type 1 (EC 3.4.25.1) (Proteasome component C2) (Macropain subunit C2) (Multicatalytic endopeptidase complex subunit C2) (Proteasome nu chain) (30 kDa prosomal protein) (PROS-30) - Homo sapiens (Human) - [PSA1_HUMAN]
P27348	19.59	10	4	245	27.7468	4.77979	331.576	14-3-3 protein theta (14-3-3 protein tau) (14-3-3 protein T-cell) (HS1 protein) - Homo sapiens (Human) - [1433T_HUMAN]
P36542	12.75	7	4	298	32.9753	9.21729	142.78	ATP synthase gamma chain, mitochondrial precursor (EC 3.6.3.14) - Homo sapiens (Human) - [ATPG_HUMAN]
P45880	38.33	18	9	347	38.0687	6.771	446.947	Voltage-dependent anion-selective channel protein 2 (VDAC-2) (hVDAC2) (Outer mitochondrial membrane protein porin 2) - Homo sapiens (Human) - [VDAC2_HUMAN]
P47756	37.55	20	10	277	31.3308	5.59229	453.827	F-actin capping protein subunit beta (CapZ beta) - Homo sapiens (Human) - [CAPZB_HUMAN]
P50914	19.25	11	4	213	23.2749	10.9312	165.514	60S ribosomal protein L14 (CAG-ISL 7) - Homo sapiens (Human) - [RL14_HUMAN]
P52597	6.51	4	2	415	45.6429	5.57959	48.9519	Heterogeneous nuclear ribonucleoprotein F (hnRNP F) (Nucleolin-like protein mcs94-1) - Homo sapiens (Human) - [HNRPF_HUMAN]
P61247	39.02	30	11	264	29.9257	9.72998	673.542	40S ribosomal protein S3a - Homo sapiens (Human) - [RS3A_HUMAN]
P61981	14.98	9	4	247	28.2849	4.89404	274.882	14-3-3 protein gamma (Protein kinase C inhibitor protein 1) (KCIP-1) - Homo sapiens (Human) - [1433G_HUMAN]
P62258	74.51	55	17	255	29.1554	4.7417	1348.42	14-3-3 protein epsilon (14-3-3E) - Homo sapiens (Human) - [1433E_HUMAN]
P62424	42.11	31	15	266	29.977	10.6089	443.674	60S ribosomal protein L7a (Surfeit locus protein 3) (PLA-X polypeptide) - Homo sapiens (Human) - [RL7A_HUMAN]
P62753	28.11	14	6	249	28.663	10.8433	385.03	40S ribosomal protein S6 (Phosphoprotein NP33) - Homo sapiens (Human) - [RS6_HUMAN]
P62917	34.63	22	10	257	28.0073	11.0337	477.787	60S ribosomal protein L8 - Homo sapiens (Human) - [RL8_HUMAN]
P63244	45.74	22	13	317	35.0546	7.69385	513.92	Guanine nucleotide-binding protein subunit beta 2-like 1 (Guanine nucleotide-binding protein subunit beta-like protein 12.3) (Receptor of activated protein kinase C 1) (RACK1) (Receptor for activated C kinase) - Homo sapiens (Human) - [GBLP_HUMAN]
Q00325	37.85	35	13	362	40.0687	9.37842	511.075	Phosphate carrier protein, mitochondrial precursor (PTP) (Solute carrier family 25 member 3) - Homo sapiens (Human) - [MPCP_HUMAN]
Q02978	13.06	7	4	314	34.0399	9.90576	136.606	Mitochondrial 2-oxoglutarate/malate carrier protein (OGCP) (Solute carrier family 25 member 11) - Homo sapiens (Human) - [M2OM_HUMAN]
Q07002	2.33	2	1	472	54.1459	8.66064	41.8378	Serine/threonine-protein kinase PCTAIRE-3 (EC 2.7.11.22) (PCTAIRE-motif protein kinase 3) - Homo sapiens (Human) - [PCTK3_HUMAN]
Q08380	2.05	3	1	585	65.2893	5.2749	63.1092	Galectin-3-binding protein precursor (Lectin galactoside-binding soluble 3-binding protein) (Mac-2-binding protein) (Mac-2 BP) (MAC2BP) (Tumor-associated antigen 90K) - Homo sapiens (Human) - [LG3BP_HUMAN]
Q13868	3.75	2	1	293	32.7681	7.50342	55.5025	Exosome complex exonuclease RRP4 (EC 3.1.13.-) (Ribosomal RNA-processing protein 4) (Exosome component 2) - Homo sapiens (Human) - [EXOS2_HUMAN]
Q14192	6.09	1	1	279	32.1706	7.54736	45.86	Four and a half LIM domains protein 2 (FHL-2) (Skeletal muscle LIM-protein 3) (SLIM 3) (LIM domain protein DRAL) - Homo sapiens (Human) - [FHL2_HUMAN]
Q15717	16.26	12	5	326	36.0692	9.17334	197.149	ELAV-like protein 1 (Hu-antigen R) (HuR) - Homo sapiens (Human) - [ELAV1_HUMAN]
Q28521	12.81	9	4	320	34.1994	9.48096	251.097	Heterogeneous nuclear ribonucleoprotein A1 (Helix-destabilizing protein) (Single-strand-binding protein) (hnRNP core protein A1) - Macaca mulatta (Rhesus macaque) - [ROA1_MACMU]
Q4JK73	7.67	3	2	300	32.8987	9.08545	50.7905	Dehydrogenase/reductase SDR family member 8 precursor (EC 1.1.1.-) (17-beta-hydroxysteroid dehydrogenase 11) (17-beta-HSD 11) (17-beta-HSD XI) (17betaHSDXI) (17bHSD11) (17betaHSD11) - Macaca fascicularis (Crab eating macaque) (Cynomolgus monkey) - [DHRS8_MACFA]
Q4R5G7	16.99	8	5	312	34.5324	9.33447	144.478	Estradiol 17-beta-dehydrogenase 12 (EC 1.1.1.62) (17-beta-HSD 12) (17-beta-hydroxysteroid dehydrogenase 12) (3-ketoacyl-CoA reductase) (EC 1.3.1.-) (KAR) - Macaca fascicularis (Crab eating macaque) (Cynomolgus monkey) - [DHB12_MACFA]
Q5RBS9	8.42	4	3	297	32.8462	9.30518	53.13	ATP synthase gamma chain, mitochondrial precursor (EC 3.6.3.14) - Pongo pygmaeus (Orangutan) - [ATPG_PONPY]
Q5RD81	22.6	9	6	323	34.4723	9.29053	163.311	Mitochondrial glutamate carrier 1 (GC-1) (Glutamate/H(+) symporter 1) (Solute carrier family 25 member 22) - Pongo pygmaeus (Orangutan) - [GHC1_PONPY]
Q86V81	12.45	6	2	257	26.8716	11.1509	51.555	THO complex subunit 4 (Tho4) (Ally of AML-1 and LEF-1) (Transcriptional coactivator Aly/REF) (bZIP-enhancing factor BEF) - Homo sapiens (Human) - [THOC4_HUMAN]
Q86X52	1.37	3	2	802	91.7257	9.23193	46.3891	Chondroitin sulfate synthase 1 (EC 2.4.1.175) (Glucuronosyl-N-acetylgalactosaminyl-proteoglycan 4-beta-N-acetylgalactosaminyltransferase 1) (Chondroitin sulfate synthase 1) (N-acetylgalactosaminyl-proteoglycan 3-beta-glucuronosyltransferase 1) (EC 2.4.1.226) (Chondroitin glucuronyltransferase II) (N-acetylgalactosaminyltransferase II) - Homo sapiens (Human) - [CHSS1_HUMAN]
Q96C19	15	4	3	240	26.6805	5.19873	112.014	EF-hand domain-containing protein 2 (Swiprosin-1) - Homo sapiens (Human) - [EFHD2_HUMAN]
Q9MZE0	31.56	14	6	282	31.3966	4.84326	312.072	Complement component 1 Q subcomponent-binding protein, mitochondrial precursor (Globular head receptor of C1 complement protein) (Mitochondrial matrix protein p32) - Cercopithecus aethiops (Green monkey) (Grivet) - [C1QBP_CERAE]
Q9TTV2	4.99	3	2	341	35.9249	8.98291	53.5775	Heterogeneous nuclear ribonucleoproteins A2/B1 (hnRNP A2 / hnRNP B1) (Vitamin D response element-binding protein 2) (VDRE-BP 2) - Saguinus oedipus (Cotton-top tamarin) - [ROA2_SAGOE]
Q9UKD2	5.44	2	1	239	27.5429	8.29443	75.9115	mRNA turnover protein 4 homolog - Homo sapiens (Human) - [MRT4_HUMAN]
Q9Y6W6	1.24	2	1	482	52.6086	7.73779	49.4066	Dual specificity protein phosphatase 10 (EC 3.1.3.48) (EC 3.1.3.16) (Mitogen-activated protein kinase phosphatase 5) (MAP kinase phosphatase 5) (MKP-5) - Homo sapiens (Human) - [DUS10_HUMAN]
L13
P46782	44.12	19	7	204	22.8621	9.71533	545.842	40S ribosomal protein S5 - Homo sapiens (Human) - [RS5_HUMAN]
P40429	47.78	32	14	203	23.5624	10.9312	392.296	60S ribosomal protein L13a (23 kDa highly basic protein) - Homo sapiens (Human) - [RL13A_HUMAN]
P57088	17.81	9	5	247	27.9598	9.70068	270.35	Transmembrane protein 33 (DB83 protein) - Homo sapiens (Human) - [TMM33_HUMAN]
P32969	55.21	13	7	192	21.8498	9.94971	267.428	60S ribosomal protein L9 - Homo sapiens (Human) - [RL9_HUMAN]
P27635	32.24	17	8	214	24.5609	10.0815	259.114	60S ribosomal protein L10 (QM protein) (Tumor suppressor QM) (Laminin receptor homolog) - Homo sapiens (Human) - [RL10_HUMAN]
Q06830	53.77	15	10	199	22.0963	8.1333	241.245	Peroxiredoxin-1 (EC 1.11.1.15) (Thioredoxin peroxidase 2) (Thioredoxin-dependent peroxide reductase 2) (Proliferation-associated gene protein) (PAG) (Natural killer cell-enhancing factor A) (NKEF-A) - Homo sapiens (Human) - [PRDX1_HUMAN]
P61313	49.51	16	11	204	24.1311	11.6196	226.796	60S ribosomal protein L15 - Homo sapiens (Human) - [RL15_HUMAN]
Q5RC63	43.5	9	6	177	19.418	5.60498	190.709	Peroxiredoxin-2 (EC 1.11.1.15) - Pongo pygmaeus (Orangutan) - [PRDX2_PONPY]
P62081	35.05	13	7	194	22.1133	10.0962	181.386	40S ribosomal protein S7 - Homo sapiens (Human) - [RS7_HUMAN]
Q5R9W3	16.33	10	4	251	28.7908	9.51025	149.929	Derlin-1 (Degradation in endoplasmic reticulum protein 1) (Der1-like protein 1) - Pongo pygmaeus (Orangutan) - [DERL1_PONPY]
Q02543	27.84	7	5	176	20.7489	10.7114	139.241	60S ribosomal protein L18a - Homo sapiens (Human) - [RL18A_HUMAN]
P61224	17.93	6	3	184	20.8116	5.78271	109.592	Ras-related protein Rap-1b precursor (GTP-binding protein smg p21B) - Homo sapiens (Human) - [RAP1B_HUMAN]
P26373	13.27	5	3	211	24.2465	11.6489	106.429	60S ribosomal protein L13 (Breast basic conserved protein 1) - Homo sapiens (Human) - [RL13_HUMAN]
P49721	22.39	6	3	201	22.8217	7.02002	99.945	Proteasome subunit beta type 2 (EC 3.4.25.1) (Proteasome component C7-I) (Macropain subunit C7-I) (Multicatalytic endopeptidase complex subunit C7-I) - Homo sapiens (Human) - [PSB2_HUMAN]
O14925	8.13	3	1	209	21.929	8.60205	83.5369	Mitochondrial import inner membrane translocase subunit Tim23 - Homo sapiens (Human) - [TIM23_HUMAN]
P84098	7.65	3	2	196	23.4512	11.4731	81.6587	60S ribosomal protein L19 - Homo sapiens (Human) - [RL19_HUMAN]
Q9BQE3	5.35	4	2	449	49.8635	5.09717	63.2196	Tubulin alpha-6 chain (Alpha-tubulin 6) - Homo sapiens (Human) - [TBA6_HUMAN]
Q8HXB8	9.55	1	1	157	17.4889	11.6636	61.95	60S ribosomal protein L29 - Macaca fascicularis (Crab eating macaque) (Cynomolgus monkey) - [RL29_MACFA]
P15153	5.21	1	1	192	21.4151	7.60596	54.95	Ras-related C3 botulinum toxin substrate 2 precursor (p21-Rac2) (Small G protein) (GX) - Homo sapiens (Human) - [RAC2_HUMAN]
P52943	7.69	1	1	208	22.478	8.71924	49.66	Cysteine-rich protein 2 (CRP2) (Protein ESP1) - Homo sapiens (Human) - [CRIP2_HUMAN]
P05141	4.03	2	1	298	32.8742	9.74463	47.8466	ADP/ATP translocase 2 (Adenine nucleotide translocator 2) (ANT 2) (ADP,ATP carrier protein 2) (Solute carrier family 25 member 5) (ADP,ATP carrier protein, fibroblast isoform) - Homo sapiens (Human) - [ADT2_HUMAN]
P61026	9	4	2	200	22.5266	8.38232	47.4898	Ras-related protein Rab-10 - Homo sapiens (Human) - [RAB10_HUMAN]
Q5REC9	8.7	4	2	207	23.6251	9.0708	41.35	Ras-related protein Rab-8B - Pongo pygmaeus (Orangutan) - [RAB8B_PONPY]
