# Supplementary material for: Interactome Profile of the Host Cellular Proteins and the Nonstructural Protein 2 of Porcine Reproductive and Respiratory Syndrome Virus
Source: PLoS One. 2014 Jun 5;9(6):e99176. doi: 10.1371/journal.pone.0099176 (PMC4047090; doi:10.1371/journal.pone.0099176)
Supplement: Table S2 — The annotation of proteins interacting with Nsp2 during PRRSV infection using Gene Ontology. (XLS) [file pone.0099176.s002.xls]

## Sheet: biological_process
Table S2. The annotation of proteins interacting with Nsp2 during PRRSV infection using Gene Ontology
Ontology	Class	number_of_primate_285_proteins	proteins_of_primate_285_proteins;
biological_process	cellular process	255	gi|3122050|sp|Q14195.1|DPYL3_HUMAN; gi|20141946|sp|Q02880.3|TOP2B_HUMAN; gi|38503303|sp|Q7YR26.1|TOP1_CHLAE; gi|1705553|sp|P55291.1|CAD15_HUMAN; gi|131616|sp|P22102.1|PUR2_HUMAN; gi|13124696|sp|P47756.4|CAPZB_HUMAN; gi|130848|sp|P25786.1|PSA1_HUMAN; gi|1709762|sp|P49721.1|PSB2_HUMAN; gi|20532405|sp|O43242.2|PSMD3_HUMAN; gi|20532406|sp|P17980.3|PRS6A_HUMAN; gi|334302921|sp|P06493.3|CDK1_HUMAN; gi|…
biological_process	metabolic process	221	gi|20141946|sp|Q02880.3|TOP2B_HUMAN; gi|38503303|sp|Q7YR26.1|TOP1_CHLAE; gi|131616|sp|P22102.1|PUR2_HUMAN; gi|130848|sp|P25786.1|PSA1_HUMAN; gi|1709762|sp|P49721.1|PSB2_HUMAN; gi|20532405|sp|O43242.2|PSMD3_HUMAN; gi|20532406|sp|P17980.3|PRS6A_HUMAN; gi|334302921|sp|P06493.3|CDK1_HUMAN; gi|6174930|sp|Q13200.3|PSMD2_HUMAN; gi|543875|sp|P36542.1|ATPG_HUMAN; gi|68565024|sp|Q5RBS9.1|ATPG_PONAB; gi|513…
biological_process	biological regulation	164	gi|3122050|sp|Q14195.1|DPYL3_HUMAN; gi|118567999|sp|Q07DV7.3|CAZA2_AOTNA; gi|130848|sp|P25786.1|PSA1_HUMAN; gi|1709762|sp|P49721.1|PSB2_HUMAN; gi|20532405|sp|O43242.2|PSMD3_HUMAN; gi|20532406|sp|P17980.3|PRS6A_HUMAN; gi|334302921|sp|P06493.3|CDK1_HUMAN; gi|6174930|sp|Q13200.3|PSMD2_HUMAN; gi|131806|sp|P15153.1|RAC2_HUMAN; gi|51338632|sp|P62753.1|RS6_HUMAN; gi|17865718|sp|P08238.4|HS90B_HUMAN; gi|…
biological_process	regulation of biological process	157	gi|3122050|sp|Q14195.1|DPYL3_HUMAN; gi|118567999|sp|Q07DV7.3|CAZA2_AOTNA; gi|130848|sp|P25786.1|PSA1_HUMAN; gi|1709762|sp|P49721.1|PSB2_HUMAN; gi|20532405|sp|O43242.2|PSMD3_HUMAN; gi|20532406|sp|P17980.3|PRS6A_HUMAN; gi|334302921|sp|P06493.3|CDK1_HUMAN; gi|6174930|sp|Q13200.3|PSMD2_HUMAN; gi|51338632|sp|P62753.1|RS6_HUMAN; gi|31077034|sp|Q96B97.2|SH3K1_HUMAN; gi|2498443|sp|Q13547.1|HDAC1_HUMAN; g…
biological_process	single-organism process	142	gi|118567999|sp|Q07DV7.3|CAZA2_AOTNA; gi|131806|sp|P15153.1|RAC2_HUMAN; gi|51338632|sp|P62753.1|RS6_HUMAN; gi|130683|sp|P21796.2|VDAC1_HUMAN; gi|1169094|sp|P46109.1|CRKL_HUMAN; gi|31077034|sp|Q96B97.2|SH3K1_HUMAN; gi|2498443|sp|Q13547.1|HDAC1_HUMAN; gi|172046820|sp|P31151.4|S10A7_HUMAN; gi|116241364|sp|Q14192.3|FHL2_HUMAN; gi|129379|sp|P10809.2|CH60_HUMAN; gi|71152402|sp|Q5NVM5.1|CH60_PONAB; gi|2…
biological_process	response to stimulus	135	gi|51338632|sp|P62753.1|RS6_HUMAN; gi|38503303|sp|Q7YR26.1|TOP1_CHLAE; gi|31077034|sp|Q96B97.2|SH3K1_HUMAN; gi|3122050|sp|Q14195.1|DPYL3_HUMAN; gi|334302921|sp|P06493.3|CDK1_HUMAN; gi|125729|sp|P12956.2|XRCC6_HUMAN; gi|125731|sp|P13010.3|XRCC5_HUMAN; gi|129379|sp|P10809.2|CH60_HUMAN; gi|71152402|sp|Q5NVM5.1|CH60_PONAB; gi|218512079|sp|P01859.2|IGHG2_HUMAN; gi|114762|sp|P06748.2|NPM_HUMAN; gi|1154…
biological_process	cellular component organization or biogenesis	123	gi|13124696|sp|P47756.4|CAPZB_HUMAN; gi|51315808|sp|O60341.2|KDM1A_HUMAN; gi|17865718|sp|P08238.4|HS90B_HUMAN; gi|3023628|sp|O00571.3|DDX3X_HUMAN; gi|126302516|sp|Q9Y4W6.2|AFG32_HUMAN; gi|121925|sp|P16402.2|H13_HUMAN; gi|19856407|sp|P16401.3|H15_HUMAN; gi|2498672|sp|Q99733.1|NP1L4_HUMAN; gi|417101|sp|P16403.2|H12_HUMAN; gi|13124451|sp|Q99575.2|POP1_HUMAN; gi|31077034|sp|Q96B97.2|SH3K1_HUMAN; gi|1…
biological_process	localization	110	gi|3122050|sp|Q14195.1|DPYL3_HUMAN; gi|543875|sp|P36542.1|ATPG_HUMAN; gi|68565024|sp|Q5RBS9.1|ATPG_PONAB; gi|18202945|sp|Q9H4M9.2|EHD1_HUMAN; gi|75041795|sp|Q5R9W3.1|DERL1_PONAB; gi|74749156|sp|Q6PCB7.1|S27A1_HUMAN; gi|20137527|sp|Q9NRG9.1|AAAS_HUMAN; gi|62511089|sp|Q9BWF3.1|RBM4_HUMAN; gi|548453|sp|Q06830.1|PRDX1_HUMAN; gi|20455322|sp|Q9BQE3.1|TBA1C_HUMAN; gi|17380291|sp|Q92900.2|RENT1_HUMAN; gi…
biological_process	establishment of localization	104	gi|543875|sp|P36542.1|ATPG_HUMAN; gi|68565024|sp|Q5RBS9.1|ATPG_PONAB; gi|75041795|sp|Q5R9W3.1|DERL1_PONAB; gi|74749156|sp|Q6PCB7.1|S27A1_HUMAN; gi|20137527|sp|Q9NRG9.1|AAAS_HUMAN; gi|62511089|sp|Q9BWF3.1|RBM4_HUMAN; gi|548453|sp|Q06830.1|PRDX1_HUMAN; gi|20455322|sp|Q9BQE3.1|TBA1C_HUMAN; gi|17380291|sp|Q92900.2|RENT1_HUMAN; gi|267188|sp|P26368.4|U2AF2_HUMAN; gi|12229771|sp|Q9Y678.1|COPG1_HUMAN; gi…
biological_process	multicellular organismal process	84	gi|118567999|sp|Q07DV7.3|CAZA2_AOTNA; gi|131806|sp|P15153.1|RAC2_HUMAN; gi|51338632|sp|P62753.1|RS6_HUMAN; gi|130683|sp|P21796.2|VDAC1_HUMAN; gi|1169094|sp|P46109.1|CRKL_HUMAN; gi|172046820|sp|P31151.4|S10A7_HUMAN; gi|116241364|sp|Q14192.3|FHL2_HUMAN; gi|129379|sp|P10809.2|CH60_HUMAN; gi|71152402|sp|Q5NVM5.1|CH60_PONAB; gi|51315808|sp|O60341.2|KDM1A_HUMAN; gi|126302516|sp|Q9Y4W6.2|AFG32_HUMAN; gi…
biological_process	signaling	82	gi|51338632|sp|P62753.1|RS6_HUMAN; gi|130683|sp|P21796.2|VDAC1_HUMAN; gi|31077034|sp|Q96B97.2|SH3K1_HUMAN; gi|334302921|sp|P06493.3|CDK1_HUMAN; gi|13124451|sp|Q99575.2|POP1_HUMAN; gi|114762|sp|P06748.2|NPM_HUMAN; gi|115444|sp|P06702.1|S10A9_HUMAN; gi|116242704|sp|Q07002.3|CDK18_HUMAN; gi|229462885|sp|O15397.2|IPO8_HUMAN; gi|30172980|sp|Q9Y5K6.1|CD2AP_HUMAN; gi|3914095|sp|O14732.1|IMPA2_HUMAN; gi|…
biological_process	negative regulation of biological process	79	gi|3122050|sp|Q14195.1|DPYL3_HUMAN; gi|31077034|sp|Q96B97.2|SH3K1_HUMAN; gi|2498443|sp|Q13547.1|HDAC1_HUMAN; gi|3023628|sp|O00571.3|DDX3X_HUMAN; gi|12643951|sp|Q9Y3F4.1|STRAP_HUMAN; gi|49065811|sp|P62136.1|PP1A_HUMAN; gi|118567999|sp|Q07DV7.3|CAZA2_AOTNA; gi|29336622|sp|Q14683.2|SMC1A_HUMAN; gi|74734245|sp|Q9HAV4.1|XPO5_HUMAN; gi|17865718|sp|P08238.4|HS90B_HUMAN; gi|68068066|sp|Q92769.2|HDAC2_HUM…
biological_process	positive regulation of biological process	74	gi|118567999|sp|Q07DV7.3|CAZA2_AOTNA; gi|130848|sp|P25786.1|PSA1_HUMAN; gi|1709762|sp|P49721.1|PSB2_HUMAN; gi|20532405|sp|O43242.2|PSMD3_HUMAN; gi|20532406|sp|P17980.3|PRS6A_HUMAN; gi|334302921|sp|P06493.3|CDK1_HUMAN; gi|6174930|sp|Q13200.3|PSMD2_HUMAN; gi|2498443|sp|Q13547.1|HDAC1_HUMAN; gi|18202945|sp|Q9H4M9.2|EHD1_HUMAN; gi|75061673|sp|Q5R606.1|HS105_PONAB; gi|218512079|sp|P01859.2|IGHG2_HUMAN…
biological_process	developmental process	73	gi|1169094|sp|P46109.1|CRKL_HUMAN; gi|172046820|sp|P31151.4|S10A7_HUMAN; gi|116241364|sp|Q14192.3|FHL2_HUMAN; gi|51315808|sp|O60341.2|KDM1A_HUMAN; gi|126302516|sp|Q9Y4W6.2|AFG32_HUMAN; gi|13124451|sp|Q99575.2|POP1_HUMAN; gi|31077034|sp|Q96B97.2|SH3K1_HUMAN; gi|1708307|sp|P54652.1|HSP72_HUMAN; gi|20981691|sp|Q15717.2|ELAV1_HUMAN; gi|212276477|sp|Q93009.2|UBP7_HUMAN; gi|6919862|sp|Q92499.2|DDX1_HUM…
biological_process	reproduction	69	gi|51338632|sp|P62753.1|RS6_HUMAN; gi|2498443|sp|Q13547.1|HDAC1_HUMAN; gi|110832803|sp|Q9MZE0.2|C1QBP_CHLAE; gi|114762|sp|P06748.2|NPM_HUMAN; gi|123648|sp|P11142.1|HSP7C_HUMAN; gi|129379|sp|P10809.2|CH60_HUMAN; gi|130683|sp|P21796.2|VDAC1_HUMAN; gi|133041|sp|P05388.1|RLA0_HUMAN; gi|1709762|sp|P49721.1|PSB2_HUMAN; gi|20455239|sp|Q9UGR2.1|Z3H7B_HUMAN; gi|20532406|sp|P17980.3|PRS6A_HUMAN; gi|2098170…
biological_process	reproductive process	69	gi|51338632|sp|P62753.1|RS6_HUMAN; gi|2498443|sp|Q13547.1|HDAC1_HUMAN; gi|110832803|sp|Q9MZE0.2|C1QBP_CHLAE; gi|114762|sp|P06748.2|NPM_HUMAN; gi|123648|sp|P11142.1|HSP7C_HUMAN; gi|129379|sp|P10809.2|CH60_HUMAN; gi|130683|sp|P21796.2|VDAC1_HUMAN; gi|133041|sp|P05388.1|RLA0_HUMAN; gi|1709762|sp|P49721.1|PSB2_HUMAN; gi|20455239|sp|Q9UGR2.1|Z3H7B_HUMAN; gi|20532406|sp|P17980.3|PRS6A_HUMAN; gi|2098170…
biological_process	multi-organism process	67	gi|2498443|sp|Q13547.1|HDAC1_HUMAN; gi|20455075|sp|Q9UDY8.1|MALT1_HUMAN; gi|110832803|sp|Q9MZE0.2|C1QBP_CHLAE; gi|114762|sp|P06748.2|NPM_HUMAN; gi|123648|sp|P11142.1|HSP7C_HUMAN; gi|129379|sp|P10809.2|CH60_HUMAN; gi|130683|sp|P21796.2|VDAC1_HUMAN; gi|133041|sp|P05388.1|RLA0_HUMAN; gi|1709762|sp|P49721.1|PSB2_HUMAN; gi|20455239|sp|Q9UGR2.1|Z3H7B_HUMAN; gi|20532406|sp|P17980.3|PRS6A_HUMAN; gi|20981…
biological_process	death	40	gi|51338632|sp|P62753.1|RS6_HUMAN; gi|13431764|sp|O95831.1|AIFM1_HUMAN; gi|125953|sp|P20700.2|LMNB1_HUMAN; gi|125987821|sp|O00429.2|DNM1L_HUMAN; gi|76800648|sp|P46379.2|BAG6_HUMAN; gi|83305924|sp|Q3ZCQ8.2|TIM50_HUMAN; gi|130848|sp|P25786.1|PSA1_HUMAN; gi|1709762|sp|P49721.1|PSB2_HUMAN; gi|20532405|sp|O43242.2|PSMD3_HUMAN; gi|20532406|sp|P17980.3|PRS6A_HUMAN; gi|6174930|sp|Q13200.3|PSMD2_HUMAN; gi…
biological_process	immune system process	38	gi|75061673|sp|Q5R606.1|HS105_PONAB; gi|129379|sp|P10809.2|CH60_HUMAN; gi|71152402|sp|Q5NVM5.1|CH60_PONAB; gi|218512079|sp|P01859.2|IGHG2_HUMAN; gi|51338632|sp|P62753.1|RS6_HUMAN; gi|51315808|sp|O60341.2|KDM1A_HUMAN; gi|51702000|sp|Q867C2.2|UBIQ_GORGO; gi|548453|sp|Q06830.1|PRDX1_HUMAN; gi|334302921|sp|P06493.3|CDK1_HUMAN; gi|20455075|sp|Q9UDY8.1|MALT1_HUMAN; gi|147744565|sp|P08107.5|HSP71_HUMAN;…
biological_process	cell proliferation	28	gi|118567999|sp|Q07DV7.3|CAZA2_AOTNA; gi|114762|sp|P06748.2|NPM_HUMAN; gi|147744565|sp|P08107.5|HSP71_HUMAN; gi|2498443|sp|Q13547.1|HDAC1_HUMAN; gi|3182976|sp|P56545.1|CTBP2_HUMAN; gi|6014741|sp|Q13363.2|CTBP1_HUMAN; gi|125731|sp|P13010.3|XRCC5_HUMAN; gi|13124096|sp|Q9ULW0.2|TPX2_HUMAN; gi|32171585|sp|O14744.4|ANM5_HUMAN; gi|47117723|sp|P61224.1|RAP1B_HUMAN; gi|548453|sp|Q06830.1|PRDX1_HUMAN; gi|…
biological_process	locomotion	15	gi|3122050|sp|Q14195.1|DPYL3_HUMAN; gi|115444|sp|P06702.1|S10A9_HUMAN; gi|20141946|sp|Q02880.3|TOP2B_HUMAN; gi|51702210|sp|P62258.1|1433E_HUMAN; gi|317373419|sp|P50281.3|MMP14_HUMAN; gi|172046820|sp|P31151.4|S10A7_HUMAN; gi|116242799|sp|Q01082.2|SPTB2_HUMAN; gi|131806|sp|P15153.1|RAC2_HUMAN; gi|17865718|sp|P08238.4|HS90B_HUMAN; gi|334302921|sp|P06493.3|CDK1_HUMAN; gi|31077034|sp|Q96B97.2|SH3K1_HU…
biological_process	growth	12	gi|147744565|sp|P08107.5|HSP71_HUMAN; gi|3023628|sp|O00571.3|DDX3X_HUMAN; gi|54037168|sp|P63244.3|GBLP_HUMAN; gi|126302516|sp|Q9Y4W6.2|AFG32_HUMAN; gi|60659599|sp|P16298.2|PP2BB_HUMAN; gi|75040978|sp|Q5R4L5.1|XRN2_PONAB; gi|84028405|sp|Q9NVI7.2|ATD3A_HUMAN; gi|118567999|sp|Q07DV7.3|CAZA2_AOTNA; gi|334302921|sp|P06493.3|CDK1_HUMAN; gi|13878748|sp|Q13868.2|EXOS2_HUMAN; gi|317373419|sp|P50281.3|MMP1…
biological_process	biological adhesion	6	gi|1705553|sp|P55291.1|CAD15_HUMAN; gi|13124451|sp|Q99575.2|POP1_HUMAN; gi|317373419|sp|P50281.3|MMP14_HUMAN; gi|75076029|sp|Q4R5G7.1|DHB12_MACFA; gi|114312|sp|P16615.1|AT2A2_HUMAN; gi|47115668|sp|Q08380.1|LG3BP_HUMAN;
biological_process	cell killing	3	gi|548453|sp|Q06830.1|PRDX1_HUMAN; gi|147744565|sp|P08107.5|HSP71_HUMAN; gi|60659599|sp|P16298.2|PP2BB_HUMAN;

## Sheet: cellular_component
Ontology	Class	number_of_primate_285_proteins	proteins_of_primate_285_proteins;
cellular_component	cell	273	gi|114762|sp|P06748.2|NPM_HUMAN; gi|125985|sp|P05455.2|LA_HUMAN; gi|133276|sp|P07029|HNRU2_HUMAN; gi|147744565|sp|P08107.5|HSP71_HUMAN; gi|42560548|sp|Q15365.2|PCBP1_HUMAN; gi|62512150|sp|Q12906.3|ILF3_HUMAN; gi|6707736|sp|Q15366.1|PCBP2_HUMAN; gi|90101344|sp|Q9BUJ2.2|HNRL1_HUMAN; gi|90110781|sp|P19338.3|NUCL_HUMAN; gi|417719|sp|P23396.2|RS3_HUMAN; gi|418316|sp|P33194.1|DDB1_CHLAE; gi|76800648|sp…
cellular_component	cell part	273	gi|114762|sp|P06748.2|NPM_HUMAN; gi|125985|sp|P05455.2|LA_HUMAN; gi|133276|sp|P07029|HNRU2_HUMAN; gi|147744565|sp|P08107.5|HSP71_HUMAN; gi|42560548|sp|Q15365.2|PCBP1_HUMAN; gi|62512150|sp|Q12906.3|ILF3_HUMAN; gi|6707736|sp|Q15366.1|PCBP2_HUMAN; gi|90101344|sp|Q9BUJ2.2|HNRL1_HUMAN; gi|90110781|sp|P19338.3|NUCL_HUMAN; gi|417719|sp|P23396.2|RS3_HUMAN; gi|418316|sp|P33194.1|DDB1_CHLAE; gi|76800648|sp…
cellular_component	organelle	254	gi|30172980|sp|Q9Y5K6.1|CD2AP_HUMAN; gi|3122050|sp|Q14195.1|DPYL3_HUMAN; gi|519668659|sp|P06753.2|TPM3_HUMAN; gi|114374|sp|P05023.1|AT1A1_HUMAN; gi|119360|sp|P14625.1|ENPL_HUMAN; gi|123648|sp|P11142.1|HSP7C_HUMAN; gi|132559|sp|P04843.1|RPN1_HUMAN; gi|17865718|sp|P08238.4|HS90B_HUMAN; gi|23503056|sp|P57088.2|TMM33_HUMAN; gi|317373419|sp|P50281.3|MMP14_HUMAN; gi|51702210|sp|P62258.1|1433E_HUMAN; gi…
cellular_component	organelle part	220	gi|30172980|sp|Q9Y5K6.1|CD2AP_HUMAN; gi|3122050|sp|Q14195.1|DPYL3_HUMAN; gi|519668659|sp|P06753.2|TPM3_HUMAN; gi|31077034|sp|Q96B97.2|SH3K1_HUMAN; gi|133041|sp|P05388.1|RLA0_HUMAN; gi|148887414|sp|P27635.4|RL10_HUMAN; gi|212276521|sp|P50914.4|RL14_HUMAN; gi|21903462|sp|P26373.4|RL13_HUMAN; gi|22002063|sp|P36578.5|RL4_HUMAN; gi|417677|sp|P32969.1|RL9_HUMAN; gi|47117726|sp|P61313.2|RL15_HUMAN; gi|5…
cellular_component	macromolecular complex	169	gi|114762|sp|P06748.2|NPM_HUMAN; gi|125985|sp|P05455.2|LA_HUMAN; gi|133276|sp|P07029|HNRU2_HUMAN; gi|147744565|sp|P08107.5|HSP71_HUMAN; gi|42560548|sp|Q15365.2|PCBP1_HUMAN; gi|62512150|sp|Q12906.3|ILF3_HUMAN; gi|6707736|sp|Q15366.1|PCBP2_HUMAN; gi|90101344|sp|Q9BUJ2.2|HNRL1_HUMAN; gi|90110781|sp|P19338.3|NUCL_HUMAN; gi|418316|sp|P33194.1|DDB1_CHLAE; gi|76800648|sp|P46379.2|BAG6_HUMAN; gi|30172980…
cellular_component	membrane-enclosed lumen	142	gi|13124451|sp|Q99575.2|POP1_HUMAN; gi|38503303|sp|Q7YR26.1|TOP1_CHLAE; gi|1350579|sp|P27694.2|RFA1_HUMAN; gi|29336622|sp|Q14683.2|SMC1A_HUMAN; gi|6919862|sp|Q92499.2|DDX1_HUMAN; gi|147744565|sp|P08107.5|HSP71_HUMAN; gi|18202501|sp|Q15029.1|U5S1_HUMAN; gi|267188|sp|P26368.4|U2AF2_HUMAN; gi|3023628|sp|O00571.3|DDX3X_HUMAN; gi|62511089|sp|Q9BWF3.1|RBM4_HUMAN; gi|83305924|sp|Q3ZCQ8.2|TIM50_HUMAN; gi…
cellular_component	membrane	108	gi|417719|sp|P23396.2|RS3_HUMAN; gi|31077034|sp|Q96B97.2|SH3K1_HUMAN; gi|114374|sp|P05023.1|AT1A1_HUMAN; gi|20137527|sp|Q9NRG9.1|AAAS_HUMAN; gi|20981701|sp|Q14974.2|IMB1_HUMAN; gi|4033763|sp|O00410.4|IPO5_HUMAN; gi|45476775|sp|O95373.1|IPO7_HUMAN; gi|13124451|sp|Q99575.2|POP1_HUMAN; gi|129379|sp|P10809.2|CH60_HUMAN; gi|71152402|sp|Q5NVM5.1|CH60_PONAB; gi|114312|sp|P16615.1|AT2A2_HUMAN; gi|1820294…
cellular_component	membrane part	70	gi|417719|sp|P23396.2|RS3_HUMAN; gi|114374|sp|P05023.1|AT1A1_HUMAN; gi|20137527|sp|Q9NRG9.1|AAAS_HUMAN; gi|20981701|sp|Q14974.2|IMB1_HUMAN; gi|4033763|sp|O00410.4|IPO5_HUMAN; gi|45476775|sp|O95373.1|IPO7_HUMAN; gi|13124451|sp|Q99575.2|POP1_HUMAN; gi|129379|sp|P10809.2|CH60_HUMAN; gi|71152402|sp|Q5NVM5.1|CH60_PONAB; gi|120996|sp|P08754.3|GNAI3_HUMAN; gi|121023|sp|P04899.3|GNAI2_HUMAN; gi|130683|sp…
cellular_component	extracellular region	17	gi|110832803|sp|Q9MZE0.2|C1QBP_CHLAE; gi|115444|sp|P06702.1|S10A9_HUMAN; gi|129379|sp|P10809.2|CH60_HUMAN; gi|205371746|sp|P53621.2|COPA_HUMAN; gi|3122050|sp|Q14195.1|DPYL3_HUMAN; gi|47115668|sp|Q08380.1|LG3BP_HUMAN; gi|71152402|sp|Q5NVM5.1|CH60_PONAB; gi|123648|sp|P11142.1|HSP7C_HUMAN; gi|118567999|sp|Q07DV7.3|CAZA2_AOTNA; gi|2507090|sp|P13674.2|P4HA1_HUMAN; gi|62906878|sp|O00469.2|PLOD2_HUMAN; …
cellular_component	cell junction	11	gi|12643951|sp|Q9Y3F4.1|STRAP_HUMAN; gi|135538|sp|P17987.1|TCPA_HUMAN; gi|1706299|sp|P51398.1|RT29_HUMAN; gi|3182976|sp|P56545.1|CTBP2_HUMAN; gi|116241364|sp|Q14192.3|FHL2_HUMAN; gi|172046820|sp|P31151.4|S10A7_HUMAN; gi|31077034|sp|Q96B97.2|SH3K1_HUMAN; gi|3122342|sp|Q14847.2|LASP1_HUMAN; gi|13124696|sp|P47756.4|CAPZB_HUMAN; gi|13124451|sp|Q99575.2|POP1_HUMAN; gi|47117723|sp|P61224.1|RAP1B_HUMAN;
cellular_component	extracellular region part	11	gi|110832803|sp|Q9MZE0.2|C1QBP_CHLAE; gi|115444|sp|P06702.1|S10A9_HUMAN; gi|129379|sp|P10809.2|CH60_HUMAN; gi|205371746|sp|P53621.2|COPA_HUMAN; gi|3122050|sp|Q14195.1|DPYL3_HUMAN; gi|47115668|sp|Q08380.1|LG3BP_HUMAN; gi|71152402|sp|Q5NVM5.1|CH60_PONAB; gi|123648|sp|P11142.1|HSP7C_HUMAN; gi|118567999|sp|Q07DV7.3|CAZA2_AOTNA; gi|2507090|sp|P13674.2|P4HA1_HUMAN; gi|62906878|sp|O00469.2|PLOD2_HUMAN;
cellular_component	extracellular matrix	7	gi|1706133|sp|P52943.1|CRIP2_HUMAN; gi|317373419|sp|P50281.3|MMP14_HUMAN; gi|75076029|sp|Q4R5G7.1|DHB12_MACFA; gi|118567999|sp|Q07DV7.3|CAZA2_AOTNA; gi|47115668|sp|Q08380.1|LG3BP_HUMAN; gi|2507090|sp|P13674.2|P4HA1_HUMAN; gi|62906878|sp|O00469.2|PLOD2_HUMAN;
cellular_component	nucleoid	7	gi|113463|sp|P12236.4|ADT3_HUMAN; gi|130683|sp|P21796.2|VDAC1_HUMAN; gi|158518391|sp|P45880.2|VDAC2_HUMAN; gi|317373597|sp|P05141.7|ADT2_HUMAN; gi|74758997|sp|Q7L2E3.1|DHX30_HUMAN; gi|84028405|sp|Q9NVI7.2|ATD3A_HUMAN; gi|20141946|sp|Q02880.3|TOP2B_HUMAN;
cellular_component	synapse	5	gi|1706299|sp|P51398.1|RT29_HUMAN; gi|123648|sp|P11142.1|HSP7C_HUMAN; gi|31077034|sp|Q96B97.2|SH3K1_HUMAN; gi|3182976|sp|P56545.1|CTBP2_HUMAN; gi|1705553|sp|P55291.1|CAD15_HUMAN;
cellular_component	extracellular matrix part	2	gi|2507090|sp|P13674.2|P4HA1_HUMAN; gi|62906878|sp|O00469.2|PLOD2_HUMAN;
cellular_component	synapse part	2	gi|1706299|sp|P51398.1|RT29_HUMAN; gi|123648|sp|P11142.1|HSP7C_HUMAN;

## Sheet: molecular_function
Ontology	Class	number_of_primate_285_proteins	proteins_of_primate_285_proteins;
molecular_function	binding	252	gi|18201964|sp|O14925.1|TIM23_HUMAN; gi|24638339|sp|O95292.3|VAPB_HUMAN; gi|267188|sp|P26368.4|U2AF2_HUMAN; gi|51315808|sp|O60341.2|KDM1A_HUMAN; gi|68068066|sp|Q92769.2|HDAC2_HUMAN; gi|90101344|sp|Q9BUJ2.2|HNRL1_HUMAN; gi|5902752|sp|O43823.1|AKAP8_HUMAN; gi|6685537|sp|Q14152.1|EIF3A_HUMAN; gi|76800648|sp|P46379.2|BAG6_HUMAN; gi|116242799|sp|Q01082.2|SPTB2_HUMAN; gi|118567999|sp|Q07DV7.3|CAZA2_AOT…
molecular_function	catalytic activity	112	gi|13124451|sp|Q99575.2|POP1_HUMAN; gi|20455075|sp|Q9UDY8.1|MALT1_HUMAN; gi|212276477|sp|Q93009.2|UBP7_HUMAN; gi|116242516|sp|P19367.3|HXK1_HUMAN; gi|3914095|sp|O14732.1|IMPA2_HUMAN; gi|60659599|sp|P16298.2|PP2BB_HUMAN; gi|13878748|sp|Q13868.2|EXOS2_HUMAN; gi|131616|sp|P22102.1|PUR2_HUMAN; gi|296452883|sp|Q8IY81.2|SPB1_HUMAN; gi|130781|sp|P09874.4|PARP1_HUMAN; gi|123648|sp|P11142.1|HSP7C_HUMAN; g…
molecular_function	structural molecule activity	39	gi|133041|sp|P05388.1|RLA0_HUMAN; gi|13633893|sp|P82650.1|RT22_HUMAN; gi|148887414|sp|P27635.4|RL10_HUMAN; gi|1710756|sp|P15880.2|RS2_HUMAN; gi|212276521|sp|P50914.4|RL14_HUMAN; gi|218511769|sp|P82933.2|RT09_HUMAN; gi|21903462|sp|P26373.4|RL13_HUMAN; gi|22002063|sp|P36578.5|RL4_HUMAN; gi|22002064|sp|P46782.4|RS5_HUMAN; gi|417677|sp|P32969.1|RL9_HUMAN; gi|417719|sp|P23396.2|RS3_HUMAN; gi|47117726|…
molecular_function	transporter activity	29	gi|543875|sp|P36542.1|ATPG_HUMAN; gi|68565024|sp|Q5RBS9.1|ATPG_PONAB; gi|730052|sp|Q00325.2|MPCP_HUMAN; gi|46395885|sp|Q8IUH5.2|ZDH17_HUMAN; gi|113463|sp|P12236.4|ADT3_HUMAN; gi|114312|sp|P16615.1|AT2A2_HUMAN; gi|130683|sp|P21796.2|VDAC1_HUMAN; gi|158518391|sp|P45880.2|VDAC2_HUMAN; gi|75061956|sp|Q5RD81.1|GHC1_PONAB; gi|10719946|sp|O75131.1|CPNE3_HUMAN; gi|114374|sp|P05023.1|AT1A1_HUMAN; gi|13124…
molecular_function	enzyme regulator activity	14	gi|118567999|sp|Q07DV7.3|CAZA2_AOTNA; gi|317373419|sp|P50281.3|MMP14_HUMAN; gi|48428721|sp|P61981.2|1433G_HUMAN; gi|51702210|sp|P62258.1|1433E_HUMAN; gi|4033763|sp|O00410.4|IPO5_HUMAN; gi|28381357|sp|Q9UI10.2|EI2BD_HUMAN; gi|20455075|sp|Q9UDY8.1|MALT1_HUMAN; gi|51315850|sp|Q6GYQ0.1|RGPA1_HUMAN; gi|45476775|sp|O95373.1|IPO7_HUMAN; gi|24418495|sp|Q14558.2|KPRA_HUMAN; gi|17865718|sp|P08238.4|HS90B_H…
molecular_function	protein binding transcription factor activity	10	gi|6919862|sp|Q92499.2|DDX1_HUMAN; gi|2498443|sp|Q13547.1|HDAC1_HUMAN; gi|6014741|sp|Q13363.2|CTBP1_HUMAN; gi|32171507|sp|Q9BQA1.1|MEP50_HUMAN; gi|51315808|sp|O60341.2|KDM1A_HUMAN; gi|62511089|sp|Q9BWF3.1|RBM4_HUMAN; gi|114762|sp|P06748.2|NPM_HUMAN; gi|116241364|sp|Q14192.3|FHL2_HUMAN; gi|20532406|sp|P17980.3|PRS6A_HUMAN; gi|3182976|sp|P56545.1|CTBP2_HUMAN;
molecular_function	molecular transducer activity	9	gi|115444|sp|P06702.1|S10A9_HUMAN; gi|116242704|sp|Q07002.3|CDK18_HUMAN; gi|1169094|sp|P46109.1|CRKL_HUMAN; gi|120996|sp|P08754.3|GNAI3_HUMAN; gi|121023|sp|P04899.3|GNAI2_HUMAN; gi|20141357|sp|P29692.5|EF1D_HUMAN; gi|20455075|sp|Q9UDY8.1|MALT1_HUMAN; gi|46395885|sp|Q8IUH5.2|ZDH17_HUMAN; gi|118567999|sp|Q07DV7.3|CAZA2_AOTNA;
molecular_function	nucleic acid binding transcription factor activity	5	gi|2498443|sp|Q13547.1|HDAC1_HUMAN; gi|317373419|sp|P50281.3|MMP14_HUMAN; gi|51315808|sp|O60341.2|KDM1A_HUMAN; gi|6014741|sp|Q13363.2|CTBP1_HUMAN; gi|68068066|sp|Q92769.2|HDAC2_HUMAN;
molecular_function	receptor activity	4	gi|54037168|sp|P63244.3|GBLP_HUMAN; gi|75041795|sp|Q5R9W3.1|DERL1_PONAB; gi|118567999|sp|Q07DV7.3|CAZA2_AOTNA; gi|47115668|sp|Q08380.1|LG3BP_HUMAN;
molecular_function	translation regulator activity	4	gi|224471831|sp|Q9Y6M1.2|IF2B2_HUMAN; gi|75041981|sp|Q5RB68.1|IF2B2_PONAB; gi|3183544|sp|P11940.2|PABP1_HUMAN; gi|42560548|sp|Q15365.2|PCBP1_HUMAN;
molecular_function	antioxidant activity	2	gi|548453|sp|Q06830.1|PRDX1_HUMAN; gi|75070821|sp|Q5RC63.3|PRDX2_PONAB;
molecular_function	channel regulator activity	1	gi|54037168|sp|P63244.3|GBLP_HUMAN;
molecular_function	electron carrier activity	1	gi|13431764|sp|O95831.1|AIFM1_HUMAN;
